# Supplementary material for: Differential loss of effector genes in three recently expanded pandemic clonal lineages of the rice blast fungus
Source: BMC Biol. 2020 Jul 16;18:88. doi: 10.1186/s12915-020-00818-z (PMC7364606; doi:10.1186/s12915-020-00818-z)
Supplement: Supplementary file 6 — Additional file 6: Table S5. Effector nucleotide sequences. (TSV 71 kb) [file 12915_2020_818_MOESM6_ESM.tsv]

# Table S5. Effector nucelotide sequences
Effector	Sequence
APikL1.M	ATGCGTTTTACCACTTTCAACGCCTTTTTTCTTAGTCTGGGAGCTATTGCTACCGTTAACGCTAGAAAAGACAATGAAATTATGCGAAAAGGTGGTATCGACCTAAGCCGAGAACCCGATCCCAATTTCATCGACCACGCTGGTACTCGCCCGGCCGAATGCTTTTGGTTTATGTATTACAACGGGCAAAGGATAGATGCTGGGACTTGCTATAGCGCTTGGTCGTTTGGATTGAAAGTTGGTTCAAGTTTTGTTGATATTAAAACAGATGAAGATTGCAATTTGTATGGCACTTACGCGCCAGGCTGGATTGTTTTGGGCAAAAAAAGGCCTGGCTTTTGA
APikL3.M	ATGCGCTATACGTCTTTCAGCGCTTTTTTTCTTACTCTGGGAACTATTACTACCGTCGACGCCAAAATCGAAAATGCAATTGTGCCAGGTTTTCGTATCGACTTAAGCCGAGAGCCCAACCCTGTTGTCTACGACGCCCCTGCTTCTTCTGTACAAGAGTGCTTTTGGTTCATGTTTTACAACGGGCAAAGGGTAGACGCTGGGGCTTGTCATAGCGATTGGTCGTTTGGATTGCAAGTTGGTAAACGCTTTGTTCAGATTAAAACCGATAAAAAATGCAATTTGCATGGCACTTACGCGCCAGGCTGGATTGTGTTGGGGAGAGAAAGGGATGATTTGAATAATAATCAAAACCAGAGGATACAAGGCAAAACTATTACGACCAGGGAGGGTAAT
Avr.CO39.M	ATGAAAGTCCAAGCTACATTCGCCACCCTTATCGCCCTTGCGGCTTACTTTCCAGCAGCCAATGCTTGGAAAGATTGCATCATCCAACGTTATAAAGACGGCGATGTCAACAACATATATACTGCCAATAGGAACGAAGAGATAACTATTGAGGAATATAAAGTCTTCGTTAATGAGGCCTGCCATCCCTACCCAGTTATACTTCCCGACAGATCGGTCCTTTCTGGCGATTTTACATCAGCTTACGCTGACGACGATGAGTCTTGTTGA
Avr.Pex75.M	ATGCGTCTTGTCACTTTTAACACAGTTTTCCTCACTTTGGGAACCATTAGTATTGTTAACGCTCAAAATGAGTACCTAGATGCGAAAAAGCACGGTATTGACCTAAGCCGAGAACGAGCCCCAAACTTTGTCGACCACCCTGGTATTCCTCCATCCGACTGCTTTTGGTTTTTGTATAAAAACTACGTTCGACAAGATGCCGGGGTTTGTCAGAGCGATTGGTCGTTCGACATGAAAATTGGTCAATACTGGGTTACTATCCATACAGACGAGGGTTGCAGATTGTCAGGCATT
Avr.Pi9	ATGCAGTTCTCTCAGATCCTCACCGTCTTGTTCCTTGGCGTCTCCGTCAGCGCCCTTCCCGCCGGCGGTCTGCCCGGCAGCCCTGGCAGCGCTGTCCAGAGGTGCCACTGCCCCCCTCGTGGCTCCCACGCCCACGGCTCCCTCGCCGCTCGGGAGGAAGCGCCCGAGGCCGAAGGTGACGCCAAGATTTCCGCCCGCTACACCTGCCCCAACTGCCACAAGACGGGCAAAGGCTGCGATGATGGCTGGTGCCAAGTCGAAAAGACGCACTGGTAG
Avr.Pia.M	ATGCATTTTTCGACAATTTTCATCCCCTTTGCCTTAGCTGCTCTAAAAGTAAGCGCTGCGCCAGCTAGATTTTGCGTCTATTACGACGGCCACCTTCCCGCGACACGTGTCCTGCTTATGTACGTTAGAATCGGCACTACAGCGACTATTACGGCCCGTGGGCACGAATTCGAAGTTGAAGCAAAAGACCAGAATTGCAAAGTTATTCTCACCAATGGCAAACAAGCACCGGATTGGCTTGCTGCCGAGCCTTACTAG
Avr.Pib	ATGCGTTCCTCAACCACTTTTATCACTATCGCCTTTATTGCGATGCAAGCTCTCGGTATTGCGGCCACACAGGTTACTATCTTGAAGAAGGGTGAAAGAATTACTTGGGTAGAAGTTCCAAAGGGGGAATCCAGAGAATTTAACATCCGTGGAAAATATTTTACTGTTAGTGTGTCGGACGACGGTACACCCAGTATTTCTGGCAGCAAATATACCGTGGAATAA
Avr.Pii	ATGCAACTTTCCAAAATTACTTTCGCTATTGCATTATATGCAATCGGAATCGCAGCACTTCCCACTCCGGCCAGCCTGAATGGCAACACTGAGGTCGCAACCATCTCCGACGTTAAACTTGAGGCCCGCAGCGACACCACTTATCATAAATGCTCCAAATGCGGTTATGGCAGCGATGATTCCGACGCGTATTTTAATCATAAATGCAACTAA
Avr.Pik.M	ATGCGTGTTACCACTTTTAACACATTCCTTCTCACTTTGGGAACTGTCGCTGTCGTCAATGCCGAAACGGGCAACAAATATATAGAAAAACGCGCTATCGACCTAAGTCGAGAGCGAGACCCTAACTTTTTCGACCACGCTGGTATTCCTGTACCCGAATGTTTTTGGTTTATGTTTAAAAACAACGTACGTCAAGATGCTGGAACCTGTTACAGCTCTTGGAAAATGGACATGAAAGTTGGTCCAAACTGGGTCCATATTAAATCAGACGATAATTGCAATTTGTCGGGCGACTTCCCTCCAGGTTGGATTGTTTTGGGGAAAAAAAGGCCCGGCTTTTAA
Avr.Pita3	ATGCTTTTTTTATTTATTCTCGGTTACCTTTATACCCCTGCAACTTCGGCCTTTATAAATACCGGTACCTTTTTACAGCCAATTAACAACTATAAAGAATTTTCAAATGATATCCACGGGGCTTTAAATAAACGGGCTTATATACAAAAAGGTTCTCAATGCTCGAGTTCGGAAGCCTCGGAAATCCGTGGCGCGCTAGAGAGTTGTGCCGTGCTTGCCCAACATGCCTTCCATGCGGTTAAAAGCGATGAGGAATTATTCGAGTTCATTTTCAAAACCGACAGCACAGATATTCAAGACCTTGTGGAACAGAACTTTAAGAAACTTTACGAAGAATGTAGTAGAAAAGAGGACGAAGTTTATATCACCTGCGAAGATGAAACTGGAAAGTGTAAAGAA…
Avr.Pita	ATGCTTTTTTATTCATTGTTATTTTTTTTTCACACCGTTGCGATTTCGGCCTTCACCAACATTGGCACCTTTTCACACCCAGTTTACGATTACAATCCAATTCCAAACCATATCCACGGAGATTTAAAAAGGCGGGCTTATATTGAACGCTATTCCCAATGTTCAGATTCGCAGGCCTCCGAAATTCGTGCCGCGCTAAAAAGTTGCGCCGAGCTCGCCTCGTGGGGCTATCACGCCGTTAAAAGTAACAATCGGTTATTTAAATTAATCTTTAAAACTGACAGCACAGATATTCAAAACTGGGTTCAAAATAATTTTAACGAAATTTACAAGGAATGTAACAGGGACGCGGACGAAATTTCTCTAACCTGCCACGATAAAAATGTTTATACGTGCGTC…
Avr.Pizt	ATGCAGTTCTCAACCATCATCACCGTGTGCCTCTTCACCGGGCTCGCCTCCGCCAGCTTCGTACAATGCAATCATCATCTCCTGTACAATGGCAGACACTGGGGCACGATAAGGAAGAAGGCGGGTTGGGCCGTTAGATTTTACGAAGAAAAACCAGGGCAGCCAAAGAGGCTGGTCGCGATTTGCAAAAACGCGTCACCCGTACACTGCAACTATCTGAAATGCACCAATTTGGCAGCAGGCTTCTCGGCAGGGACGTCCACTGATGTTCTCTCCTCCGGCACCGTTGGCTCGATTGGGAATGACCCTCAGGCTCAGCGCCAATAG
Avr.Rmg8	ATGCACCGCATCGGCTTTTTCTTCCCTATCCTTATCGCTGGCGCGATGGCGCTGCCTGCGCCGCAGCCTATGCCCCCGAGTAGGCCAGGACAGGGAGGAAGGGGCGGAAACGGCGGAAGAGGACCGGGCGGACCACCACCCCAGCAATACGAGGAGCCTGTCCCGTACCACCAAACGGCGGCGGCAGCCTGGCAGCCTTACCCGGGACACGTGCCAGGCGGACAACGGCCGACTGAACACTCGGAGCTTATACCAGATGACTATCCTCAATTTGTCAAGGACTACGATACCTACTTTTTTGGTGGACTTCCCGGTACTAGAAGGCAGTAG
BR48G12130	ATGCAGCTCGGAAAGACTTTCACTCTTGTCGCCTTGGTCGCCGCACAGACCAATGTCGTCCTCGCCATACACGAGTGCCTTGTTTCCCTCAAGATTAACGGCATTGAACATTATAAACCAGCTGGCACAATAGAACTCCCAGGCGCGACAACAGTATACGACATAGGGGATTATGGCACGGTCGTTATCGTCCTCGGGGATAATTGCAAGCCTATATACAAAACTGAACTGAAACTGCCTCGGACATTTGACTTCTCAAGTCGCATTTTCAAAAAGCGCAAACAATCAGAAGGCCAGCCGTCGGGGAGAGAAGAAGTAAAGCACCAACGAATTGAGGCGCAAGAATGGAAACCCGGAAATGTGTAA
BR48G12309	ATGCGCACATTTGCTATTCTCAGCTTACTAGCTGGCCTGGTTGCCGCTGCATCCGACCCACTTGATGAACAGTTCTTCCCAGTTACGGGATACAGGTGCTGCGCCGACGCCACGGAAGACATAGGCGGCCATTGCAAGGCGGCTGGCTTTTCCGCATATTGTTGCACTCGTTTCGACTCTCGCAAGGGAAGTGGATGTGATGATACCCTCGGTTTCAAAATAGGACGCGTAGTTCAACAGGTTCGACTTGATTCAATGTCAGCTTGTGCTTCTGAAAATCGCAAGGGATTTATTGGATGCGTCTAA
BR48G4458	ATGCAGTTTTCCCTCGCCCTTTACATTATCCTGCCCACTCTAGTAGCTGCAGTTGACCCACCTGCATCTCCAGGTGGTTCACTCCAGATCCCCCCAACCTCCAATGTCCTATGCCCAATTGGCATTAAATGTGCAGCGAGTAGCGACGGAACACACCGCTGTCTCGGCTTAAATGGTCGAGCAATCTGCGCCACAACATGCCCGACCACCTCGGACTGCCCAGCCCGCTGCAAAAAACAGACATTGGTCAACGGCTTTTGCACTAACGGAGCTAACCCTTGCATTTGCACCAACACCGACGCGATTATTCGCCAGTCTTAA
BR48G5743	ATGAAGTTCTCTGCCGCAATCCTCATCTCATTCTTGGCTGCTGCCAGCACAGCTTTGCCACAACGCGACGGCTCACCCTCAACGCTGGACGCACGGGCTAAGAAGGCGGCACCCAAAGGCTTCAAGTGCCGTATCAACCAAGGAACAGGCACCTGCAGCGGCGTCGACACCTGCACCGTTGTGGGTGCTGACGGAAAGCCCATCATACTGTCAGCATTGTTCCTGTCTTTGATGTGCTGCAAGGTGGCCGGCGGGATGGGGGACGTAGAGGCGACTGCGTGGGAGGAAACCGCCCATATCGACGAAGAAGGCGTGCTGCAATGA
BR48G630	ATGCATCCCTCGTCGTTTCTCATCCCCTACCTCGTGGCCGCCGTTATGGCCATGCCTCCGATCGGCGAGGAGCCCGGCAACACTCCTCAACCTCAGTACGGTGTGAACCACCACGCTTCTCACCGGCCGCACGAGCACAACCACAATGGTCGCCACGGGCTTGCGCAGTACGGCGAGGTGAAGCACAAGATGAAGAACTTGAGGACCCCGATCAGTGAAGGGGGCATGGTGGGCGACATGGGCGAGATCACTCTCCCGACCAACCCGAGACAGCCGTCAGAGAGGCCGGGTTCGCCCACCTCACGCCTGGCAGCTAGGGCCCACGACGTCATGGGACCCAAGTTCGGTGGCGGTGGAACCTCTGGCGATGGCGGCGACGTCGATACTGACGACCAGCCC…
BR48G9741	ATGCAACACATCAAGCTCTTAGCCCTCGCATTGGCACTCGCACCCAGCAGCGCTCTGGCAAGTTTCTTCGATGGAGAAGATGGGTGCCTTGTGGAAATCACGGAGAAAACCAAGTTCCTCGGCTTCACCACAGGAGGAGGCAAATCGCTCGGTAACGATTGTCTTCCATTCGGCAGTCAACGCCCAATCAGTGTCACAGGTACAGACGGCAAGACGATTAACTTGAACGTCAGCGTAAGCAAGAAATGCAAGACCAAGGTGGAGCTCGGGCCCCCGCTGCCAGATAATGCCGTGATATCGGCGTTTTCGGCGGTTTGTTAG
BR58.G2338	ATGTATAAAAGTTTTTTCATTCCTGCTGCCCTGGCAATCCTCCAGGCTCACGCCGCGACGGCTCGACTTTGCACCGTTCAAATTATGCGGGACGACTATGTTCATATTGTCGCTCATAAGAACATCGGGTTCCCCAAACCGACGACAAAGCCCTTCCACTTCAAATGGAAGATTCACGGTGTTACATATAACGTTGAAGTATTGTACGAGCAATGTGAAGCGAAAATTTATAAGGAGCCGGCCCTGCCTGACGGCCTGGTTATTAAGGGTCATATTAAGGGATCGCATGTTTAA
BR58.G4698	ATGAACCTCAGACTTATTACTTTTTTAATGACCTCCGTGGCCGGCGCGGTGGCTAGTGACTTTTGGAAAGTAGACCTTTATGGACCCCCACAGGGTCACTCCAACGTCAAAAGTGAAATAGTGGCCACGGTGGTCTGCGGGGACGGACGAAAAGCAAATTTGAGTTACACTCATAGCTGGCGCGGTGATAGTACAACCAAGACTATTACCATCAGATGTCGAATTACACCCAAGGTTATTAAGGGTGGACCACTACCCCCCTACTACGAATTGAAAGCGGAACCCATATGGGCCGGCGATGAGCGAGCCATAGCGGCTGCTAAGAGGGAGCAGGAAGAACGGGTCCTTGAACAATTTGAACTTATGAACCTGATGATGGACGCATCGGAGGATCCTAAG…
DIG41.G5801	ATGAAGTTGTTTGAGTTTTGTACAATCTTGGCGCTCGCCATCTCGGTCACGGCCATCCCCGTCAGCAACGGTTGGGCCAACGCCGTCTCTGCCACCCGTCAGTGCCACGTGGCCAAGGCTGGGCGTTGCCAATGCCACCGCGCTGGTAACAAGGGCAGCCGCCGTTTAACCGCCCGCGAAGAACCGCTGTTAACCGACAGCAGCGACGACGACTCGGACGCTTCCAGCGACAGTGAGCCGTGCACCTCGCCCACGCGCCACAGCTGGCAATTTGATTGCCCTAATTGCGGAACTAAGAAGTCTATCGACTGCGGTGATGGATTTTGCGGGGTGAAGCATGAAGCCTATTAG
DIG41.G7456	ATGCAGTTCAATTTCCTTCTTGCAGTGGCTTCGACTGCCCTCGCTGTACCTCCCCCTTTTCTCGCACCTTTGGACCGCAACCACCCCATTTCCCGCTGGAGTCAACGCCACTGCGACACTGACAGTGATCAATATCTCGCAAACCCATCATTCGAGGACGGTCTCAACGATTGGACTGCCGGTGACGGTGTGAGGGTTCGGCAATACGACGAATGGAACACCTCCTCTCTCCGCTTCAGACTTGAAGATGGAGAAAACTACCTATACATGACCTCATCCAGCGAGGAGAGTATCATCTCTCAGACGATTCGTGGATTCAACGAACCCTCTGTCACCCTCACCTATGACTGGTCCTATGATGTTATTGGGGACGGCGATAAATCTGATATAGACTGCATC…
GFSI.G1776	ATGCGTTCATCTACGATTATTCTGGCCCCTTTCCTTCTTTTCACTGGCCTGGTTGCCGCCAAAGGCCCGAAGACAATCGAAGTACAGCCGGATTTCCAAGGTCCTCAGACGGGAGGTATTTGCTGCGACGCTGGTACAAATTCTGATACCGACAAGTTTTGCTCAGGCAACAATTTAAACGCTTTCTGCTGCGGCCCCTTTCGCTCGGACCGAAAGGGCGGCAAGGGAGTGCAGGGTGGATTATCTCCGTCATCCTTTGCCGCAGCCAGGAGTAATGTGCAGCTATCATGGCGTCCACAATATTATTATTATGGTTTCTCTGCTGAACGCAATGCAATGCCTAAAGAAAAGCCCACCCCCATGACCAAGGATGCGGCCTCTCGCATACAGTCTACCAGC…
INA168.G2457	ATGCAGTTAATGACTATCCTTTCTTCGATTGCCGTCGCTAGCATGGCCCATCCGGCGCTAGCCGCCGGTGGCAACAACCGGGCCAAGACCAAGAGCAAAACACCCATGCTTGACTCGCTAATAGAGCATCGGAGTCCCATCTTCTGCTTGGTTCAAATGTGTGAGATGCTCGATGGCGGTAAAAAGTATTGTACACGATGGTATAAGGTTTATCCTGGCGGATCACACACTTTCCAAGAAGGCGGGAGGGACACTATTACCGTTACTTTTGACAACAAGTGCAAGAAGTCGCTCTCTGGGAGTACAAAAAAACGGAGCATTGGATTTCCAACTCAATTGGTATACAGGTCCGACGATCCTATTCTGGCGGGGATTTCTAAGATCTTTGAGCCCGGGCGA…
INA168.G2700	ATGCAGCTCTCTTCAGCCCTCGCTGCCGTCGCCGCGCTTGCTCTTTTCCCCGAAGCCACCGTCGCGGCTGGTGCCAAATGCCGGGTCGACCTCAAGCACGGACAGGCGGTCGTCAGCTCCTTCGAGGTGCTGGCAGGCTCGAGGAAAACCGTCAAAGAGGAAGGATTCAGCTGGACTTGCTCGACAGAAAGGGACACCTGTAACGCTGTGAATTGCATTCTGCCAAAAGGTTTAACAGCGGTGGGCGTGCAGATCAGCAGTGGCAAGCCCAAGGACAGGGCCGCCGAAGAGTCTGCTGCTCGCCAGGCAGCTGCTCCGAAGGTGGTTGCTCTTTGGCTACTCGAAAATGTGTACTCTGGTCGAAAGTGGCCACGAATCTTTAAGACTGGAGGTCATCTT…
INA168.G3317	ATGCGCTATTCTCTTCTATTTTTTGCGGCACACTGCGCATTCGCGGTCGCTGGCTTGGTGCAGCCCGTCAACCACGATGGGAAAACTACTTCAGGGGCTATTTTGGCCCGCGATAACCAAATTGACATAACAGAGATAGCGGGCCGAGGCAGCTCGGAGATAGCTAAACGTGCCTTGATTGACGAGACGGAAGGACCGAGGCGTCGAGGCATTATAAGCACTGCTCTCAAACAGATGTGGAGGTTCTTCAAAGACGACAGCCCTACGACTCGTGACAGGGCTTGGAAGGTTTTTGACCGCATTGGGAGAGCATGCAGTGACTCGAATTCAGACGTTTACATCTCAGGCCGGGAGCCCCGGGAAGCCGAGACCAGGTGTAAAGATGGCCCCCTTGCCTAT…
INA168.G3585	ATGCAACTTTCGAAACTCCTCCAGGCAACCGGCGCCACCCTAGCTTTCCTTCCATCCGGCGTCCTTGCGAAGTGCGTTATCGGGCTTACTTTTAATGGTAATTGGGTTCCGAACAACCGATTTGTCATATCACCGGGCGGAAAGTTCAGTTTTATTGCGAACTACGTTATAATTCCAGTTCGCCTTGATGAGTCGTGTCACTGGCATCAGGACCTCGCGGAAAATGCAAAGCCTGTAATAATTCCCAGCGGGTACGGGATAAAATCGTGTGATGAGGGAGATTTTGTCAATAACCAATGTCAAGAACCGCCAAAAAGAACGTCAATTGGTGGCACGAAGGTTTATGCGTTCAGTTAA
INA168.G4175	ATGCTATCATTCAAAGCCTGCTTGACTGCCATGACTGCCGCTGCATTATATGTGCAGACTGTGGCTGCATCATCTGTGGAGACTGTGGCTGCATCATCTGTGAAGACTGTGCCTTACGTCTGGTGTCGGCTTGATATTTACCTCGACAAGGACAGACGTTCGCAGCGCTTGGCACGAAATGTGCTATTTCAGAGTGGGGAAGAAGGGTATGCTCGGGGTATTATTCTAGAAAAGCCGTACAAGCTGTATGCAGATCGCGATTGCAAAACAGTCCGGTTGGACTACGAGGGTCCCAGCAATGTTAGATTCATACCACGGCCTGAGCGCTCTTTTTGA
INA168.G4590	ATGCATCACACACTTTCCTTCGCGATTATAAACTTTTTAGTCGCAACTTCCACCAATGCTACTATTCTACCGGTTCTGCACCAAGGTAAACCTGACGTGGACGGTAGCCCTTCCACTATTAAAGCCGCTGTAGGTTTGAAATTTATCAGTTTAATTTCAAAGTGGTGCAAATCAATGGCCGACGCAGCATACTGGGCTGTTGAAAAGCAGTCTAATCTCAGATTTAGATATTTCAAGACTCATACCGAAGGCAATATTAACGCCCTTCAACAAGCATTTCATAAGATTGAAAAAGCATGCGACCTCGGCTCTGACAATATTGTTTTCCGCTGCGATCCTCCAAATCACCATTGTGACAAGGCAGCTGGTTATGTCCCTCTGTATCCCGCTGACGAGTCC…
INA168.G4671	ATGCGGTTCGACAGCTTTTTCAGCGCCTCGCTTGTCTCGCTAGCGTTTGTCATGGGCGGTGCTGCTGCCATGCCCTCCGACACCACCGGCAAGCCCTCGGGCACCACCGTCGACCCGTCCAAACCCGACTATAGTGCTCCGAGATACTGGATCGACAAATGCATCGTACAGCTTTTGGACGCAACAACCGAAGAAATCGTGATGGAAAGATTCAGCAGTGGATTCGGAATGTGGGACAGCGTGAGCTATCTTGGCCATACTTATCAGTTCCGGTTGGACCAAGACTGCAAAACCATCTGGGGGGACTCGCGAGGGTCGATACACCCGAGCGTCAAGTTCCGAAAGGTTCGGGCCAGAGTTAATATGCACACGAGAAAACTAGACCCACTGTACGTGGTT…
BR29.00004921.M	ATGCGCTTCAACGCCGAAATTTTCACCATGGCTCTCCTGGTCCTTCCATCCTGCACCGCAGCGAAGAAAGAAAAAGACGCAGACACAGACCCAGATACAAAGATGTGCGATTTTGTTATAAAGAAATCCGGCAAAAAGATCACATCTGGAAGCGTGTGGCCTGGTGCAACCGAGAATTTTATGGTTGATGGTCAATGGCCCGTTGTCTCTGCCACTCAGCAGTGCCGAATTACAATGAGTGGACTGTCCGACATTGATCAATATACTATTACCTTATGCGACAAAAAAGAAGACGAGACTGTGTCCTCAGACGGGCGAAATACTACTGTTATTTCCTCACATGGAGAATGGTGTTGA
BR29.00008131	ATGCCTCGCCTGCACCTTGTAAACCTAGGCCTCTTCCTCACCAGCGTCTTGGCAATGACGCTCCCGCAGCCCGCCACCCCAGCCAACACCAACCCGGAGGCCCCAACCATATCCCCCTTCACGGTCGAGTACGGCGGCGACAGATACCAGGCCTGCGGCTACTTCCGCACGGGCCAGATGCGCTGCCCGCAGGACCACGTCTGCATCGACAACCCGCGTCCGTCCTCGTGCGGCCAGGCCTGCGACGACCATGGCGTCTGCGTCAAGCGGGAGGCTGCGTGGTGCGGCAAGGGGATGCCCGCATGCGCCAACGGCGGGCGATGCCGCCCTACCATCTTTGAGTGCATCCCACGTGTGGGCGGCAGTACGGCTGAGAGCTGTGCGGACCTCTGCTTCCCA…
BR29.00026641.M	ATGCAATTCAGCGCCTCCTTTGTCGCCAAAGCCGCCGCCTTGCTGCTTTGTGCTTCACAGTTCGGGCTTGTACAATCCACAGAGTCGTGCCTTGTTTATTATTTCCAACCCGATGGATCTAGCGTACAAAAGGTTCAGGACGTGGGCGATAAGATTACGAGATATCTAGCGCACGCCTACAATGGCTCGCAAAAGTATGAAGCTACGATCAATGAAGGTTGCAAGTTGAGTGGAAAGTTTCCAGATGAGATCAAGGTGGTGGTAATGCCAATCCGGGTTTGA
BR29.00027131.M	ATGAAGCTTCATCTTCTTTCCATCATTTCAACTACCCTTGTCGCCTTTCCCGCCGGTATAATCGCGGCTGGTTCCGAATCAGATGTTTTCGATTGCCATTTATATGTCCAGGACAAAAGAAATCATTTCAGGTACATAGGTTATGGCAAAGCACCAGCAGGTCAAATAGCTACAGTCCTTATAAATCAGGGTCCCGAAAAAGTGAGCGAATGGAAATTCCAGACTCACCAGATCAGCGCGGAGGCTCGAAGATGCGGATTCGAACTGCTTAAAGGTCAGCCGACTTTCCCTGACCACTGGCACGTGGAATGCGAGAAAACCAGACCAGGGAAGATAGCAATGGATCGTGGAGGAATGTTATCGTTGATGACTACTACAGGGATGCAAACACAGAGCCAG…
BR29.00043011.M	ATGAAGAACCAAAACCTATTTGCAATCATCACCGCCGCCATGGCTTTTTCCCCGGCCGTTCAGGCTTGCGATGATGCTCATGCGGTCGAGGATACAAACAACAACCGCCGCAGTTGCTATTACACGATTTTCCACCGGGCTGGGAGAGAATGGAGACAAATCAGGCAAACCATTACTCAAATTACGCCCAATTGCGTGGTCAACAACATTCGGGGCATACCTAAGTTTTGGGTCGACGACGATTGCACTCCGAACTACCAAAAATCCGAGGAGGTGTATATTAGAGTAACCGCTGAAGGTGCGAAAAACTATCCAGAGCCACCTGGATTTCCTAGCGGCTGCAGTTTGCGTGGGCGTCCAGGCAGCAAGTGGAAGTCTTGGGGGGAGTTAACGCCGCTA…
BR29.00052161.M	ATGCACTTTAAGCAAGTCTGCCACTTAACCATACTGGTCGCGCTGCAAGCCCACACAGTCGCCGGCGCCGACGTCGAACCACCCGGGGCCAGCGTCAAGCCAACAGAAGCCGCACGCCGCCGAGTCTTCAAGATCGATGGAGAGGAATTCACCCCGCTCGAAACTGACTGCCTTATTCGCATTTTCAAAAATAAAAAGACGGTTCATGCCTTGTTTGTACCGCCTGGAACGGAATTAGATTGGCGTCTGGATCATAACCATTATGCTGTTGGTATCAAGCATAATTGTGACATTATAATAGGCTGGAAACCCTCGTCCTGGAGAATCGAGGGCGACAAGGTCTCGAGTTTGGCAGATGGTTTTAGCGTTGTCACGACTAAATCAACAGACTAA
BR29.00081821.M	ATGCAACTCGGAAACTTGCTCGCCGTAGCTGCTACTCTGTCCCTGGCCCCATCCGGTGTATTCGCAGGTGGCGGTAGAAAACCTGAGCCTTGGACTGCTGAACAAAAGGCCAACATGATAGCACTTTCCAGAAGCACTTTAAGCAGGCCACGATGCAATATCATTATTTACGGTCTCCCATCAGGGCGAAACCAGGACCGTCCTGTGATGGGAGAAGCTGACACTGCACTTAACAGCGAAGTGTTTATCACGGTTCGGTCTGGCGAGAAATATAGATGCACGGTCAAAGACGATTGCGACAAGCCAACATGTCATGAATTGCCTCCGCATTTGACGTACGCCGGTACTGACATGCACGCTATACCATTGGTGACACTCCGATCCTTGGGTGTCGAGATT…
BR29.00089541	ATGCGCACCTCTTTCATCGCCCTTCTTTTGGTCGGCCCAACTGCCGTTCTCTCGATTGAGAAAGTGGTAGGTATAGTCACTACCGGACCACTTTGTTGCGACAAAGGTACCGGGGATGATAGTGAAACCTGCAAGAAGAAGGGGATGAACTCTTATTGTTGCTCCAACGAACGCAACGATCGTGACGGTGGTTGCGATGGAAACGAAATCTTTGTCGCCGGACGCACGGTCAAGGCATACGTAGCTACCGACAATTGCAAAAGGGATAGCGCATGGTATCCCAATACTACTTTCGTTGGATTTATTGGTTGTGCGGAGTAA
BR29.00091361.M	ATGCATTGCCAAACCGTCTTTTTTACCATCGCCCTTATTGCGACTCAAACCATCGGCGTTGCGGCGAAGAATTGTGAAATTACCATCCTTCAAGGCGAATCAAGAATCGGCTTTGTGAACGTTCCATCTTCAGGGAAGGTTAGAGAAAACATCCGAAATTGGTGGTACACTATTTCATGCGATGAGGATTGCAATCCCAAGATCAGCGGATTCACCTATACGGTGGAAAAAGCATGCTGA
BR29.00091381.M	ATGCAGTTCTCTACCATCAGCATCCTTGCCATCGCTGCTTTTATCCCCACAGTTCTCGCTCAGAACACCTGCAAGTGTGCTGGCAAGGCCTCTGACCAGAGCGCAATCAACGACATTACGAAAGCATGCTGCGTTACAGCGAGTTACAGCGGAAAGGTTTTGGAAGGCACTTACAAATCCGACGGAACTTGCGACTACTCCAACAACAGTCAATTCAAGTCACTTAGTGCCGACGCTGCCACTTCGGGATTCAGCGCTTGTTGCAAGGGGACCACTTTCAAGGAAGGTTCTAGTGCCACCGGAGGATCGTGCAGCAAATAA
BR29.00091681.M	ATGCAATTCAGCACATTTTTCGCCAGCACTCTCGCCGTCGCTCTCATTCCGGCTAGCGCCCTTGCGAATACACCTCCTGGGTCCCCGAGCTCTAACACGATTTCGGATAAGGGGGATTGCTACCTTACACTCGATTTAGGAAAATATCGCTACGAAACTTGGCCTAAGTTGCGAGAACCCTTCCGATTCGCCGGATATGTGTGCAAAATGGGGAACACGTGCGCCGACATAATGTGCAAGAACTTTCCACAGTTAAGGATTTGGGAATTTAAATCAAGGAAATACCCGGACGGACCATGGGGAGACAGTTACAATGAGGGACCAGTCGTACAGGTCAGGCCATGGACGCAACGTTAA
BR29.00092011	ATGCAGTTTTCAACCATCGCCACCCTGTGTCTCGTCTTTGGGTCCACCCTCGCCGTGGGTGGTGAAATTAGGTGCAATATTGCGATACAAAAAAATAACATCCTTCAAAGCCCCGAGCAGCAAACGGCGGGTAACTGGTTTAGCTTCTTCGTCGGAGTAAAACCGAATAGAATATTAGTAGCTCAATGCAGAAGCAGATCCTATCATAACTGCAATAACATAGAATGCCGGAAACTAGCAAAAGGTTATTCGGCGGGATATGTTTCTCTAGTTGGCGAGAGTGGCGCGGTTGGATCCCTGGGGAGGGATCCTCAAGCAACTACATATTAA
BR29.00094821.M	ATGCGGCTCCGATCTCTTTTAAATTTTACCGCAACTGCCCTTTATATTTCAACTGCCACCGCTTCCATTTGTGATATCGTCATCAGGTTCGAGGGCGCAGTCGTTGAAACTGGCACAATGGGTCCCTCGACGGCCAAGACTTTCAATCTTATTACTGATCAAATATCGATAACCGTCGATCACAATTGCAACATTACACACTGGACCCAAGTTGAAAAATTCACAGTTAGTTCAACATTACGGAACCCCCCCGCTGCTGCTGCTGCTCGTCGTTAA
BR29.00096171.M	ATGAAGATTCTTTCCCTCTTCACCGTATCAGCAGCCCTTGCCGTGTTTCCAGCCGGCATATTGGCGGTTGATTTCGAGACGACCGATTCCGACTGCCATATATGGGTTAAAGATTCGGACGGCGTGATGAACGGGTATGGCAAAGCTGTGACAGGTCAACAAGCTATCGTCCGAATCGACACGGGCACTGAAACCGAACAACAATGGACATTTACAACTCATGTGGATAAAGCTCAACCAAAGAATTGCGCCGCTGAGTTATCCAGTGGACAAAAGGCTTTTCCTCGGCGCTGGCAGATTATGACCTTCAAGTCAGACCCATGGGTGACTATTTCAATTGCGGGCAAGCCTTATCGGTCCGAGGGCTACCGCAGAGATCCGAAGACAAGACCTAAGATG…
BR29.00096401	ATGCACACCGTTAAGCTCGTTCAAATTTTGGCTTTGCTTGCCGTTGGCACCTCCGCCATTCCCAGCCCGGGCAAGGTCGATCTGATACAAGACGTTCGGCTGCAAACCCGTACCATCACCAGCCCCTCAACTAATCACGATGTCAATTCTCACAATATTCGGCGAGGGTTGGCGTCTCTTGCACTTGGCGCGACATAG
BR29.00096771.M	ATGCATTTCAAGGGCATCGCGGTAGCCGTCGCCACCGCTGTGGCTGTCCTTCCTTCCGGCACCCTAGGCTATGAATGCTGGGTCGAGTTGTTTGGCCCAGGCAAAGTCTCGCATGGAAAACAAACGGGCCGATGGAACGCGCCATACTATTTCAACTTGGACCCCATGCGTCTGATTTACCTTCACGAAAACTGCAAAGTCAACGAGAAACACACTGTCTTGCTGCCCGATAATGTGAAATGGGACGTTGAAACGGGGATGATTTCTTAG
BR29.00097421	ATGGGCACTTCCAAACTCGTTAAGCTTATTGCTCTTTTTGCCATCGGCACCATGGCGCTCCCTACCACCAGAAGCCTTTCCGAGAATTCCCTTGACGAGGGCACTCCGCGGTTGGTTCCGCGCAGACATTTGGATGAGCTCAAAAGGCTCGAATGCGCGGCTTGCGGCTATAGATCCTACAGTCTGGAGGTTATGCTGAACCATGAATGTGACTGGGATTCCAGAAATAACGGCGAGTGGGAGTATTATGTCTCTGATTCTGATGCCTCAGACCATCATTGTAGCTCCGATAGCTCCAGTGATGAATCTGATGATGACGATTGCAAAAATTCCGGGTAA
BR29.00105021.M	ATGCGTTTTTTCAATTTCACTCTTATGGCCGCTTCGGCCCTTTTTTGGGGAGATGCTTTTGCTGCCTCGAAACCATCCTCTAAACCTTCCACTAGCTCTGCTGATGCAGCAGAGAAACCCAAGGAAATTAGAATATGCTCCGCGACTATAACGAATATGAAAACTGGCGCGGATCTCGGCCGAGGTTCTGTACCATACACCCAACCGCATTATATCGCCGGCTTTGAGGTCCAAATATGGAACGGATCCACGGTTAGTTACTGGGTTGGTGGTCCTGTGTTGATGGACCTTGCACCACGTGGAGACCTGCGTTGTATTCAATACACCTGA
BR29.00105921	ATGCACACCTCCTCCTTTTTTTCTCTAGTGGTTTCCATTACGGGCGTTCTCGGCGACAACATTACGTTTGGCACAGGTTCAACAGGTGGGCGGTGCTGCGATCACGGTGTTTCGGATCCCTCCGAAACATGCAAAAAAAAGGGTTTAAACTCTTATGGTTGCACCGATTGGAGCTACTCGGCCAAGGATGGAGGTGATTTCCTCTACTTTCCCAAGGGTGGCTGTGATGTGGACACGGTTAAAAACTGGCCTGTTGGACGCGACGTTCTTGACTTCATCCCTGGTAGCGTTGTAACGCATTTGAAAGAGAAAACCTCTGACCTTGAGGTCGGATTTATTGGATGTGCGAATTAA
BR29.00106461.M	ATGCACTTTTCAACAATTCTTGTCCCCGTGGCCTTGGCTGCTCTGCAAGTTAGCGCTGCGGCACCCGAATTTTGCGCCTATTTCACTGGCAGTAACAAGTCGCGTAGGCAGGTTGGGGTTGTCAGAATTGGCGAAATAGATACTATTATAGCCGATGGGACGGAATTGGTAGTTCATGCGCAAGACTCTCGATGCCAAGTTATTCTTGCCAATGGCAAACCAGGACCGGAATGGCTTTCCGCCGACCCTGTCTAG
BR29.00107161	ATGAGGTTTAATATCATCTTTGCCGGTGCTTTGGCCCTTTTCTCGACCACCGAAAGCGCAGGTATACTCTCCCTTCCCAAATGGATCAATAAACAAATCTTCATCGGAGAGGATAGACAGGGCTCACTTTCGGTTGCGAGAGGCTACGAAGACCACTGCGATGAGTACATCAATGCCGCGGATTACGGTTATGATCTACGCGATGATCCCGTGGAGGACGCGATTGATGCGCGTTATTACAATAAACACGGATATCATATTGGCGATGGACCCGCCGAGTACAGTACTTGGGGGGGCGGGAAATGGGGCGACGGATATACTGGACCAGATGATTTGTTCAATGACCAGGCATATTATGGACCGCCTGGAGACATTGTAGAGTATCACGAGGATTGTTAG
BR29.00107301	ATGCAGTTCTTCAAGACTCTCGCCATCCTCGCCATGGGCATTTCCGTGTCTGCCATCCCCCTTGGCCCTCAGCAGCACGGCACCGTTGCCGCTGCTAACAAGGCCGGTCACGCCAAGGCCGGAAATTGCGTGTGCCCCCCTCGCCGAGGTGGACTCTCCAAGAACCGCAGCGCCAGGCTGAGTGCTCGCACCGACGATGACAATACTCCCCAAGGTTTCCAGTGCCCCAACTGCCATCACAACTCTCACTTTTGCGATGACGGGAGCTGCGATACCCATACCACCACCTGGTAA
BR29.00112111.M	ATGCAAATCCAAGGCTTATTCGCAATTATCGCCGCCTCTGCGGCCCTTTTCCCGACCATTTACGCCGCAAGCGATCCTTATTTCTCACCACCCTCCGAGTCTCAAAAATGTTTCTACACTATTTATCGAGTTGAAAGCATCAATGGGGAAAAGGTTCTGGTCCGCGAGGGGGTTGACCACTCATATACAGGCTGGGATGCAGAAATCAAGAAGATCAATGTTCATTTTGACAAAGAATGCAACCCGCAATATCAGTCAAGTCAATGGGTTTTTTTCAAAGGTGTTCGGAAAGAACGTCACATTTATCCTGACCGCTAA
BR29.00114891.M	ATGCGCTTCCATGCCCTTTTATTCACTCTGCTGGGCGTCGCCGCCGCCGCCCCTCCGTCGGACCGCGTCTTGGAGCAGGGGGAACTGTGCAAAGTTACAGTCAAATGCCGCAACGACGAAAAAAAGAAGATTGAAAAGGAAATGAAACCGAGTGTGCATTCTAAGTCTTTCAAAATCAGATGTCAGCGTGTAACTACTTCTTTTGAACTTAGAGTAAACCAAGGGTGCCGCTATGAGACTTGGAATTGGAATCCGGACAATCAGGAAGAGCGTATTGTGATTTCAGTTCGGGACGCCATTTACGGTTAA
BR29.00115871	ATGCACTGCCTTTCCCTTCTTCTAATTGTGGCTCCTGTTGCCGTTCTCGGCAGCAACGTCACCATGGGTAGGGGTACTATCGGTGGAAAATGTTGCGATAATGGCGTCGAGGACGATTCTGGCGTCTGCACAAAGATGGGCATGAACTCCTATGGTTGCACGGATGTGGACAATTCCAAAGGACATGGCTGCGATAAACTGCTATCCTGGCCGATTGGACGCGATGTCAAATACTTCGTCGCTGGCAGCAATGTAACGCACACCAATCCGGAGAACTACGACATTGAGCTTGGATACATTGGATGTGCGGAGTAG
BR29.00115881	ATGCGTGCCTTTTTCGTTGCGCTCCTTTTGGCCCCAAGTGCCGTTCTTTCTCTTAACATCGTGGTTGGCCACATTACAACCGGAAAACAGTGCTGCGACCACGGTGCCGCAGATGAGAGCCGTATTTGCGAACGCAAGGGCTTAAATGCTTATTGTTGTTCCGATGCTCGCAATGACGCCAAGGGCGGGTGCAAGGAGGAAGTCTACGAAGTCGGACGCCTTGTGCAAGCCTTTAGTACGAATGGAATTTGCTCAGGACAAAGCAGCTCTGGTGATACATTGCAAGGATTTGTTGGTTGCGCGGAATAA
BR29.00117591.M	ATGCGTCCTTCCACTTTTTTCACGACGATTACTACCGCGCTTGGGCTTTCGTCGACTGTTTCGGCGCAATGTCTGGGTGTTTTACTGCGGAACGATGGTCGTAAACCCATCCTTGGCTTCGAGCCATTTCGCATCCGTCGGACAGTTTCTTTTCCCGGGTATGATTTTGTGCTCAAAGTGGGCAGGCGCTGTATAACCGAAAAGATATCTGGGACGATTCCCCCTCATCTTCATGTTCACGTTGTTTGGGGTTTCCCTGCGCCTGTACGTCCTGTTTGCAATGTATATAATGGCTGGACGGAAAGGTTCGAGAGATATGGACGAAATGTGCGAGAGGCCCCCTGGTGA
BR29.00118801.M	ATGCAGCTCGGAAAGATTTTCGCGATCAGCACTACTTTGGCTCTCTTACCAGCTATTCTCGCCAACCCTTCCGATGGTCCCGAGGCCCCCGAGGAATTGTGCTTTACTACAATCATAAGACGCAGAGATGGATTTAAGTACGCAGAGAAAGGCCCGATAGGACAAAAGATTGCATTTTTAGCCGGCCTCAATTGCACAGTTCAGAAGGGCTGTAAGCTAGCTTGCACGCCAGCCCATTATGGTCTCAAGTATAAAGTTTCCTGCCGTCCGGCTTAA
BR29.00119471	ATGCACTTCATGAACTTTATTTTTCCTTTCCTTATCGCCGGGGCAATGGCCATACCTGGGAAGAAGAATCCTGTGCTGCGGTTATTCACAGGCAAAAGCGGAAAGAAGGGCGGATCCGCACCACCACCCCAGCCCCAGCCACAAGTGGAAGTTCCGTACCATCATACCCAAGCCGCTGCCTGGAAGCCTTACCCCGGACACCAGCCACCAGGAGAACGTGTGGGCGAGCCGCAGTACTTGACGGACTTGATATCGGAGGACTATCCTCAATATCTAAAAGAGACGGATACCCTCGTGTGGAACAACGTTCCCGGAACTCACAGAGAATAA
BR29.00119491.M	ATGCAGTTCCATCCCATCTTCGCTATTTTCGTAGCCGTTACGGCCTATATTCCCGAGGTTCACGCTAGCTTCGACTGCTATATCGAGCGTCTGCAGAAAGAACATATGTTAAGTGGAATGAAAGCCGAACCAAACAAAGAGGCATGGATTGATGGATTTGAAATTTGGGTATATAGCAACTGCCGTATACATCCTACCATTCTTCCGGACGGATCGATAGCTAATGGGAGATTTTGGAGCGAATTGGACTGGTTCCATACTTGCGAGGAATCGGAATCGAAATCGAAATCGGAATAG
BR29.00119511.M	ATGAAGGTCAACACTATCTTTAATATCTTAGTTGCCTTAGCCGCTTATATTCCTACGGCAGAAGCACATAAATGTGTTATCAAACGTGTCTTCAGCGACGGTTCTTCAGTGAAGATTCCAGCTCAACCAGCTCAAAGCACGACCATTTCCAAACAGGCTGTCTGGGTTTATGGTAACTGCCAGCCATTTCCTGTAGTTCTTAACGATGGATCGAAATTAAGTGGAGAAATTGAGACACCAGCAGTGACGCCTGTGGAAAGTGTGGACGAGGATGATTGCTTTGAATTGGACATTTCTGGGCAAAGATAA
BR29.00121041.M	ATGAAACTTTTCTTATTCATTGCCACCGCGATGCTCGCCCTCCAGGTTAGCTGTGAGCCATGGAACAACTATTGCCAATTAACCCTGATGAGGGGCAGACAAATTCAAGCACAGTCCTATCTGGTTCGGCGCAGCTTTCCTTTGACTACTGTCGTCATTCGTCTCGAGCCGGGAAAGTCTCGATCGTTCAAGCTCAACTGGAATTGCCGACTTAAAATCCCACGCGGCGTTGTACCAGAGGGACACTGGCTCTACGCCGACATGAAATATATGACCCCCAGTATGGCTGCAGATCTAAACAATTTGCTCGACGGGGCGCCGTGGCCGCTCGAATGGCCGCTCGACCGAGAGTCACTGAGACTAGAGTCACAGAGGAATTCTAGGGTGTTTCAAAGTTGA
BR29.00121721	ATGCAATTTTCCAAAATTCTCACCATTTTGGCCTTTAACGTTTCCGTTAACGCTTTGCCCGCCGGCGGTTTGCCGGCCAATTCACAAAACGCTGTTAAAAAATACCACTGCCCCCCTCGTGGTTTTACCACCAACCATGGCGATTTCGCTGTTCGGTTTAACGGGTTTAATTATTCAAATATTAAAGCCAATTTTTATTGTCCAAACTGCAAATATACGGGTTATAATTGCAACGATGGGTAA
BR29.00125251.M	ATGCAGGTCAAAACATTCTTTGCTGCCGCTGCCGCTCTGGCCCTTTCCCCATCATTCGCTTTTGCGGGGTGGACGGGGAAATCCGAAGCGTCAAACCGACCACCTCCCGGTAGGCGGCCTGAAGAGACCACCTGGTTTACCAGCGATCCCAGCTACGCCTGCGGAGTTAAAATTTTTCGTCCGGGTAGTGAAGGCAGCTCTGGGCTTGCCGAAATAACCCACCTCAATTTTCACGAGAAGATTAAGGTCTTGAAAGGTCAATATGAGTGCGAGGTAGGTCCGTCTTGCAGTACTTTACGCTGCACGATGCCTCGGGGTTGGAGGCTCGACATTTTCGGGAAAAGCTTCCCTACCAGAAGAACAACTTATTTTGCTGAGAACGGGAACCCCGAGTACAAC…
BR32.00003601.M	ATGCATCTTGCAAAGCCCTTCAAACTTCTCACTTTGGTAGCGCTACAAACCGATATCGCCGCCGCTAAGGGGCAACCCGAGTATTGTTTTGTTCGGATCCTAAAATACGAAATCCCAATCCATGGGGATGGTTACCTGGTGGGGTCGGATGTCAACTGGTGGGTTGGCAATCAGAAGGTTGATTTCCATATCAACAACGATTGTACCATTCAAAGACGGGGAGGGACTCAGGAAAAGAAGCCTTATCGACTCGATAGTATAAGTACTCTCGGAGAGGACTTGCCAAAGGGATTTGACTTTATTCTCTTTCGGGAGAGCAAGATTGATGAGTTCTTGGCGCAAGGAGGAGTGACCAAGCGCATTCTGGGTTCCATGATACTATAA
BR32.00040381	ATGCGTGCATTTGCAAGTTTTTACTTATTCGCTGGCCTGGTTGCCGCCCAATTCAACTCCGCAACCCCCGAGACAGGACTGCGCTGTTGCGGCCAGGGCACGACAGATCCTGGCGAAACCTGCAAAAAAATGAAACTGGACGCTTTTTGCTGCAGCAATTTCAAGGCGGACCGGCCAAAAGGAGGAAAGGGTTTCTTGGGTGGATGTGATCCGATTGACAATTTCAAAATAGGACGCAATGTTATCGCGACTGCTAGTGGCGCCGGCGGATGTAAATCCAATGGCCAGGATGGATTTGTTGGATGTGCTTAA
BR32.00066181.M	ATGCATCTTTCATCCCTTTTCGCTATTTCCTCCGCTATCACCACGGCTATGGCTGGTTGGCCACTCACGGCAGATTGTAATATCTACCCTAAGATAGGCGACAAATCCGTGGGTTGGGGTTCGGGTTTCATGGGCAGTGTGGCCCATGTCCGAATCGAAAAAGTCGACTACGCTGTCGCCTTGTGGAAGCGTGTCTGCAAAGCTGTAAAACTCGAAGAACTACCTCCTGGAGTCGAATTGTTTGCGGAGCCGAACACTCTTCGACGGAACCCGCAACCCGTCCAAAGACGGGGCCTTGTGGGCAGAGAACCGTTGGGAGGTCTCGAGTTGCAGGAGTAG
BR32.00081411.M	ATGCGATCCGGACTTGTTTTCTCCTCAGCTGCCATCGCTAGCATGGCCGCTCCGGTGCTGGCAGGAGGCCAAGGAACAAACGACCCCAAGGTTGCTGGATGTCTAGCTCGACAGGTTGTAACTGATATCCATGGCAAGCAACACAGGGGAGGCTGGAAGCGCATTTGGAACAAAAGCACACAGTTCGAGCACGAGGGAACCACAGTCACCGTTACAGTGGACGGTGAATGCAACCTAGAGGCTGTAGCTCCTGAGATCTCGAATGTGGGTTATGATGTTGCAGCTCTGCGCCTCCCCTGA
BR32.00090231.M	ATGAAGTTCACATCCGCCCTGGCCATTGCCGCCATGTACATGGCCGGCCCGACCCTTGGCGCGAAGCTGCTCCCCACCAAGGGCCACGGCGCTCCAGACGTGTGCTTGGGCGCCATGTACAAGAAGAGCGAGGGTGTCAAGGGACCTTCTGCCGTCAGATTCGTGGCCTACCCCGGCGGCGGCGACTCGTTCAAGCACGGCGGCAAGTGGATCACTGTCATGGTGACCGATGACTGCCATCTGAGGAAGACACCCAGAGAAACCCCCGAGGGCTACACCTGGGAAACCAAGGCCATGGCGTGGAGCGACAAGCCGTCCCGAGAGGTCGTCGTCGAGCGCGTGTGGGCGATTGATGATGTGATGTTTAATAGACAAAACAAGCCCGGGCAGTTGGACAGT…
BR32.00090371.M	ATGCGTTTCGCAACCACGGTAATCGTCGCCCTTTTGGCCCCCGGCGCCATCGCCGGCGGCACGCTCAACGCGGACGCCAGCACCCAGCAGATCAAGCAATGCAGCGCGGCGGACTACAAGGCGTGCCGCAGCAACACGGGCGGCGCCGCCCACCTTGCGACCGGCGACAAGGCGAAGTGTGCTCCGGTCGTCGTTGACGAGTCGCAGGACATTTGCGACCTGTGCCCGGCGGACAGGAGGGAAAGTTGCCGCGAGAAGCAGAAGAAGCAGAAGGAGAAGACGGGCAAGAAATCTGGGAAATCACTCGTCTGGCCGGAGGTGAGAGGACCTAAGCTCAGTGCTTATGGATATCTGCACTTGTAA
BR32.00101921.M	ATGAAGCTTTCCGCCTTCGTTTTCACTACCATGCTTGCGCTCCAGACCAGCGCTCAAAAGATTACAGTTTGCCAAGTGGAACTGTGGGGAGCTGACTCAACCAAACCCAGCGATACCGCGTGGGTTAGTCCTGGTGGTATTGCCAGATTTACTGTCAAGTTCGGCCGTCATTCTCTTTTCATTTACGCCAAGACTTCGGATGACTGTACGCCTTCTCCCGTCTTGGAAGGCCCGTCTCGCTGGGGCACGCATACTATCAGGGGTAGTCTCCAAGAAAAGCAAAAGGGAACTGTTCTCGTCCAAGAAGTATCTATGAAGGAAGCAACAAGAGGTTACCCTTCAGGTTTGAACTTGTCTTCTTTCATGTAG
BR32.00101931.M	ATGCAACTCTCAACTCTCCTTCCCACCGCGATGCTTGTCCTCCAGGCCAGCGCCGTCAACTGGGCTTGGTACTGCAAGCTATATCTCATGGATGGCGGAGCTATTCAAAGCGAGTCCTTCTGGACCAAGCTCGGCTCTCCTGTCGAATTGCTTACCAGCCCAGGCGTCTCTCAACCAATTAAAACAGACGGAGACTGTAATCCTATAATCAAACGCGGCTCTCCGCTAAAAAAATATATGATCACAGGCGACAAGCAAAAGATGCACGACGACCAGGTTCCATTCTTAAACTCGAATCGTGCACAGCGACCATTTCATCAATAA
BR32.00101951.M	ATGCAGCTCAAATCCCTCTTCGCTTTCGCCGCCCTGGCCGTCGTCCCTGCTGTATCCGTCCCATTCCAGGGAAGCAACACGTTTAACAACTGCGAGGTCTCGGTCCGAGACAAAAGCGGGACAGAAGTTGCACATGCCTGCATCAAGGCGGGAGGCTCAAAGAACGTCGGCGGCGCTGTCGTCTCGACTAGTAACAAGTGTGTAGTTAGTACCACATCGAAAACTTTGACGGCAGTACACGTAGGCGGTTGCGATATTTAA
BR32.00101991.M	ATGCAGCTCACAACCTTTTCCTTCATCATAATTATGGCAACCCTCACTGTCCCCGGAACCGCCGATAACGCCCAGCACCGTAACTCGAAAGAAACATGTCCCCATGTGGCACGACTATTGTCGACGCGGGCCCTGCATGACCAGCCAGGAGTCCAGGACCATCATGAACTGAAAGGCTGTGTGTAA
BR32.00102581	ATGTTACCTCTCGTCATAAGCCACACGGCCGCTCTTGTGTATATCACGCTTGTTGCTTCACTGTGCCATGCTGCATCTGCAGAGAATGTGCCCGGGTCCCCTACCAATCTCGGGACGGAGGCCAAAACAGGCCCTCTTATACTGAACAAACGGGCCAAGATTCAAGACTCCTGCACCGGGGAGGATCGTCAACAGCTAATTACCGCTATGGAAAAGTATAAGAAGAATCCTTTCACAGAGTTGGCAAAGAGAGATTGCCGCAACCTCGCCAAGGGCGCAATATCGGTTGCTGAAAGATACCCCGAGCAAGTGGGAGCGATCTTCAAAACTCAAAAGAAGAGAGATATCAAAAGAATCATCAAAGTCTATCAAAGGGCCGAGAAGGCATGCGACCCTCGA…
BR32.00104751	ATGCGTACCTCTACGACCATTTTCGCATCGCTGAGTCTTTTAGCTGGCCTGGTTTCCGCCCAGGATGTAGAGATACAGCCGGATTTCCAAGGAGTTATGACTGGAGGAATTTGTTGCGGCCCAACTCCCTGCCCAGATCCCAGTGGACAATGTGCCAAGGCCAAGCTGACCCCTTACTGCTGCGGTCCTTTCTTTAACAACCGAAAGAAAACAAAAAATACCAAGGGTGGATGTGACCCGTTTACGACCACTTTCCCTGTTGGCCGCCTCGTTAAGACCTTTCCCTCCACCTTGCAAGACTGCAGGTCTAATGGGGTTCCTGGGTTTGTTGGATGCGTCTGA
BR32.00106861	ATGCATTTCTTCAAAACCGCCCAAATTCTTACCACGCTCGCCGTTAGTATCATGGCCCTCCCTACCCCGGGCTACACTCCcaCAAACCAAAACaCAGGGGATATTGTGGCACGATCCGACACCCTCCATGGCATTGACGTGGCAACTTCAACTGGCGCAAACAAACAAAAGCGCAGCAGTGGCACTGTCTGGACTTGTGCCAATTGCCAAGCAAAGTTCACAGACTATGACAGTTTCGAAAAACATGGCAATCAATGCAAATCCGTATGA
BR32.00117431.M	ATGCAGCTTAAAGCTTTGGTCGTCGCCGTAGCTGCAGCAGCTCAAATCTCATGTGCTACTCCCGTCGTTTGCAAATATGTTGTCTACGACGCGAACACCCCGAAAAATGTGATCCTTAGAGGCGAAGCTCCGGCAGGAGAATCTCATAATATATTGGGAGTTTGGGTCACCTTTTCCTCCAAAGATTGCGAGGCCACCTATGATACGAAAAACGGCAGGATTTCAATTATAGGGGCACGAATCGGTGGTAAACCAGTACCTGTTGACTTTTCTGCTTGA
BR32.00120141	ATGAAAATTAATACCAGCATCCTCGCTCTTGCTTTGGCGCTGCTCCCGGGCATGGCCACCGCCGGTCGAAAATGGTTCAATAAAAAGATATATGATGAGAACGGTGAAAGCGCCGGCTCATTGTCTGTCGTAAAGGGCGGGTCAGGCTATATAAACATCGGTCCCAGCGCTCCTGGTCAGCGTGATAGACTTGTTGAATTCCGTGAGAGCGGTGGCAAAATCCAAGGGGGGCCCCCGGGTTACAGATATACGAGCGACCACGAGGAAGATCAAAGGGATAATCGCTACTACAACACCCACGGATATCACGTCGGCGATGGACCAGCCGAATATGGAGATCATGGAGGTGGGCATTGGGGCGATGGGTACTATGGTCCTCCAGGGGAGTTTGTAAAGACC…
BR32.00128081.M	ATGCAGACCCAAAACCTCTTTATTGCCCTAAGCGCCGCCGCTGCCCTGCTCCCATCCGTCTACGCGGCTCCTGCCGAGGCCGGCCCAGGCGCCATCGTCAAGGCGAAATGCCCATACACTGCGTTCAGGCACAGAAATGGCAAGTTGAAGCCAGTCTACTACGGCGAAGCGGATGCGAATAGCGAGGAACAGATCAGTTTGGCCCAGGTTAAATTCGCGCCCGACTGCAAGATATTGGAGAGTTCTGGAGGAAAGGTGCTTCGTGTCAAGAATGGACATGTCGACTCGTGGTAA
BR32.00131211.M	ATGCAGTTCAAGAACATCTTCGTCCTCGCTCTTGCCGGCCTCGCTGTCGCTGCGCCGCAGAACAAACCCAAAAACAACAGCAAGCAAGCCATCGAGGTTGCCAAGCAGCAGAAAGCCGGCCTGGCCTGCGAGAAACCCGCAGCGGATGGTTCCATCTTTTGCGGCGATGGAAGTGGTGCAGGATGCGATGTCACCCTCAAGGGCAATGTTAACTGCGGCTAG
BR32.00131951.M	ATGCAGTTCATCTCTACCTTCCTCGCCCTGGCCGCCACCGCCTCGGCCGCCACCCTGGTGCCCCGCCAGCAGGCCTTCTTCGTCAAGTCCTTCCAGGCCGCCTGCATCCCTCACAGCGTGCGCTGCACCTACTCGTTCAACATCACCTCGGACCCGGCCGTGTTCCCCGAGGGCTCGCACTGCGAGATCACCCTCAACGGGCCCGACAAGCTCCCGGCCGTCACCCAGGCCCCGTGCGAGAACAGCCCCTTCAAGTTTGACGTCAAGCCCCAGGACGGAGGCCTCTACCTGGCCGCCTCGCAGCCCATCAACTCGCGCACCAACCAGGACTACTGCCACAAGATCCCCGCCGACCAGCTGGTCACCGACAACAACGGCGCCGTCCAGACCCAGAGGTAC…
BR32.00132551	ATGCGTTCTTCCACACTTCTCATTGTTCCTTTTTACTTCCTAGCTGGCCTGGTTGCCGCCTCGGCCGACAAGGCCCACGACATAGAGCTCGACTTCGAGGGGCCTCCGTCGGGATGGGTTTGTTGCGACGCCGGCGCAGAGGACGCTGACGGAGCTTGCAAGGCCAAGGGTCTAAACGCCTTTTGTTGCGGTCCTTTCAAGGCAGACAAGAAGCGGCCCGGCAAGGGCAACAGTGGATGCGACCCGTTTTTCGCAACTGTCCCCACGGGACGTGATGTTAAATTCCTCAACGGGTTTTGCACCGCCGGTGGTGATTTGCCTGGGCATGTTGGATGTGCTTAA
BR32.00133701.M	ATGCAGCTCGCAACAGTTTTCGCCGCCGCCGCTACTCTGGCCGTCTTGCCGACCGGCGTCCTCGCCGGTCCGAGATATATCCCTCATCCAGAGTGCGAAGTCACAATCATGAAGCCCGGGACTCCCAGTCCTCGCTCACCTTATACGCTACCTGAAGAGTATGAGCGCGGTTATGGGCCGGGAGATTCCAAGACCAAAATTAAGGTCGGCAAATTTTTCTGCGTCGCGGATTCCCATTGCACACCCAACTGCGGAAGGCTGCCGAATGAGAACTGGTATGCCGATGGTGCGGAGGCGCCAAGATGCGAAGATGGCCTAGCAAGCATTTATAATTAG
BR32.00135781.M	ATGAAGTTCTCCGCAATCTACCTCGCCGCCTTGACCCTGGTGTCCGGCGCTGCTGCTGCCGATCCAAAGAATTGCAAATTCAACGTCCTCAATGGGAGTGGGATCAACGTCGCCAACGGGTGCTGCGATGTGACAAAAAAGCAGGTTACCGTCAGCCCTTTCACGGTCTCGTGCACCGAATCTTGCGGTTTGGCCATTGTATCGGGCGGCGATCCGACCTTTTCACTGCAAAACGCCGGCAGGTGCTGA
BR32.00141021.M	ATGGAACTAAAAACCGCTCTGTTGGCCATGGCCTCCATCGTGGCCGTTTCTGCAGGCAAAGACGGTGACCCGAATGCCTATCATGTGGACAGACCGTGCAGAGTAGATCTGTATGAGTTTGTTCATACCAAACCTGGACTGACATCATGGTCCTGGGTTCATCGTTTCAATGGCGACGCGCGCAGAGCAAGCTTATTTCGGGCCATGGGTTACTTGTGCAGCGTTGACTATAACTGCAAAAATTTCCATTGCGAAAAGCTGACCTCGTGGCGCTGGAGAAAAAAGAGCATCGACATGGCGAAAAAGTATCGCAAGAGTGGACCACCACCTATTACCCACATTGATCCGTGA
BR32.00141031.M	ATGGTGCTCGCAAAGATCCTGGCCATCGCCACCATATTGGCCCTTTCACCAGGCGGCGCTCTCGCAGGCCCTCCCGGCTCCGTCGACCCGAGAGGTCCCGAGCGTCCCGTCAGCCCTGGCACTCTCGGCGAGAACGCTGACTCTCCTGCCCGTCCGTGCAAAGTGACCATTTCGATGGCTGTCTCGCCGGGCGGATATTTCCGGCAAATTTACGGCGAGGCCCTTATCACCCGCGGCGGCAGGGCTGCTATCGAGAGCTTCAAATGCACCGTTGATGAGACTTGCAATAACCCCAGCTGCCCAGACGTACCTCCCACTTGGCAAGTGACGAGTTATGACGTGGAGAAGAAATTGGAGGGCCTTGGTGAGCAGGGAGGGGAAAGCGTGTGGGGGGTGGGC…
BR32.00141181.M	ATGCGTTTCGAAGCATTCCTCGCCGCCGCCGCCACTGTGGCCCTTTCGCCATCACTCGTTTTTGCGACTGAACCGGGGCAGTCACCCCCGGGCAGGATGCGTGAAGGGTCCGCCTGGTTTCCGGGCGACCCCACGTACGACTGCGGCATCTCGATCTTCCGTCCCCCCAAGCCGGGCAGCCGCTCTAGAAATGGTGCACTTGCCGAAGTGATCTATGTCAATCGGGGCGAAACGTTCAAGATCATCGAAGGCAGATATACCTGCTCGGTCGAGCAGAATTGCGAAAGGCCAGACTGCAACCTGCCTCGGACGTGGAATTACCGCGGTCAGTGGGGACTGGCTCGCCCCGCGAGGAAGAATACTTACTTCGACGAGAATGGGGTCCAAAAGTTCAATACT…
BR32.00143481	ATGCAGGTCATTTCAATCTTTTATCTTTTCGTTGGCCTGGCTGCTGCGAGATCCCACAGGGTACCAGTAGATGTGAACCCCAACATCCTCACCACAGGAGGTCTTTGCTGCGGCGCCGCAGGCACAGCGGACACGTCCGGCACGTGCGCGAAGGCTGGTTTGAACTCTTTCTGTTGCATCGCTTTTCGCGATGACTTTGTGAATCCCTTCGGAGGCAAGGGAGGATGCGACGCCATTCAAGACTTCACTACAGGACGCTTGGTTAAGCAGTTTGTCCCTGACAGCGGTTCAAAGTGTCAGGCCGGCAATTCTGGTGGATTTATTGGATGTGCTTGA
CD156.00095711.M	ATGCAATTCTTGGCCAGCATCTCCGTTGTCGCCCTGGCCCTCGTGCCCGCCACCCTCGCGCAGGGTACCGGCTGCAGCGTGGAGATCATCAACAGCAACCAGGTATCAGTCGGCAGTGGCTGCGCCCGCATCAACTCGGTCACCAACATTGGGGACAACCAGGGTCGCCGCTGGGGCGTTCTTGCCAACTCCAGCTGCGGCCTCTCAACCACGCAGAACCTGCCGAGCGGCTGGAGCCTGAGGCAGACCGGTTTCTGCAACGCCTAA
CD156.00113531	ATGCGCTTCCTTTCCCTCGTTTTCGCCATGGCCCCTATTGCCGTTCTCGGCAGCAACAACACGATGGGCAGGGGTTCGAGGGGTGGGCGCTGCTGCGATAGGGGCATTGAGGACCCTACCGGTGCCTGCGCGATAATAGGCTACAATTCCTACGGCTGCACGGATATAGACAACTCTGAAGGGAAAGGCTGCGATGATCTCAAAAACTGGTCGGTTGGACGCGATGTTATAGCCTTTATTCTCGGCAGCGAAGTGACACACACGAATCCAGACACCTATGACATTGAGGTTGGATTCATTGGATGCGCGGAGTAG
CD156.00118721	ATGCACTTTCATCTTCTCTTCTTCTTAATTCCTGCTGCTGTACTTGGCGAAGTTTTCAGTGCTGGCGTGGCAGCGACCGGTCAACTATGCTGCACCAACGGTGTCCCGGACGACAGTCCAACATGCAAAAAATTGGGGTTGAACTCTTACGCGGTAATACCTACCTTTTCTTTCACGTCAGAAACGCCAGAGAAGAATAAAGAACTGACTTTCTTTTCTATGCAGTGCGAATCTGTCAGGAGGAATGACGAAAAGGCTCACCGCGAAGATCCGGGCAGAAAAAATGGGTGTGATAACAAATTACTTGAAGGCCTGTTTCCCGTCGGACGTGACGTCAAAGCATTTGTCCCGCGCTCTACAAATACAGTCGAGCTTGGGCCGACTTCTAAAGTAAATACC…
CD156.00121281	ATGCGTGGATACACGGCCCTCTGTTACTTTATCGGCCTCGTTGCCGCGAATTCCATGACACTCCAGCCGAGGGAAGATACCAGCAACTTTAAAGGAATTACGGGAGAAATCTGTTGCAACAGGGGCACAACGGATCCAAACAATCTTTGTCACGACGCCAAGCTGAACGCCTATTGTCTGATGGGTTATATTCAGTGCTCCGCTATCCCCAACGATAAAAAAGACGAACCAGGAGATGCAGGTGGATGCGATCAGATTGCGGCCTTCCCCGTTGGACGCAATGTCACGCTGGTTGACCCTAAGCCAGGTTTGAACTGTAAATCGGGTAGATTCAATGACGTGCCTGGATTCGTTGGGTGTGCCCAATAG
CD156.00122701.M	ATGCAAACACAAAGTCTCCTCGCCGCGGCCACCGCACTAGCCCTCCTTTCCGACGTCGCTCTCGCCTGGACCGAGAAATGCATCATCACCATCCGCAAGAACGATCCTGCGCTAGGAAAGCACACATTGTATGATATGGTCAGCCTGCCACCGGACTCGGACTACACGTTTGGAAAGTTTCCCCCCGCCACGGCCGGGGTCACCATTGGCGTCGACGATACCTGCCGAGCGGGCCTCGTCGTGGGTGATTTGAACCCACCTTATGACTACAGAGGCATGGAGAATCCGTTTTATGGCTTGACTGGCGTGGAATTGGTACGGCAGCTACATGATTGGAGGGAGAACCCCGAAAACGTCATAAACTTTTCCTTGCGGTGA
CD156.00131711.M	ATGCGTGCTTCCAACTTCTTCACCACGATCGTTACTGGGCTTGGGCTTTCGTCGACTGTTTCGGCGCAATGTATGGGTGCTTTAGTGCCGGACGATGTCACTAAGCCCCTCCTTAGCCACAGGCGTCTTATTGTTGGTCGCGAGGCTTCTTTTCCCGGTTATGACTTTGTGCTCAAAGTGGGCGAGGGTTGTATAACCACAAAGGTATCTGGGACTATTCCCCCTAACCATCATGTTCACGTTTGGTGGGGTTATCCTATGGCTATACGTGGTATTTGCAATGTATATAATGACAGGACGGTTAATGGCGAATAA
CD156.00133411	ATGCAAGTTTCCAAGATCGCTTTGACTATTGCCTTTTATTCCCTCGGCGTCGCCGCCTTTCCAATGAAGGCTAATTGTGGACCTACCACAAGCCGTGAGCTTCAAAATGGGATTACTAGTGGCACTAAAGCTGCGGTGAACCACGGTTCTAACCTTCACACCCGCGAGGAGGAGCCGGTGGAGCAAAATCTTCCATGCGGGAAATGTGGCACATACACCACCAACGACGGCACCTTGTATTTTCGCCACTTTTCTGATTGCGATGGCAAGTCATAA
CD156.00138051.M	ATGCAAATCTCCAAGCTCTTTACACTTTTCGCCCTGGCCTCTGGCGTTGCAGCTGCGCGCGGAAAATGCGAGCACTGGATTGCCTGTATAGACCAGACCTTGTATTCCTCCAAGGTTCCGATTGCACATGGATCGTTATTTCTCAGGCGCACACCCGCCCACCACTTCTCTCGTCTACGCTGGGGCTAA
FR13.00001281.M	ATGCAATTCAAATCCCTCTTCGCCTTCGCGGCCCTTACTCTCATCCCCGCTGTGTCCGCGCTTGGCTGCGAGGTATTGATCAGCAAGAAATCCGGAGGAGATGGTCCCGTTAAATCAAGCTGCATCCCCAAATCCGGCTCAAAAGTCATCGTCATCAATGGCAAGACCGTCACCGTCTCGGCCGATGGTTCCTGCAAATTTTCGAGCAAGGACCTTGACCCAAGTCTCGCAATGAAATTTGAGGGGGATTGCATAGGCATTTGA
FR13.00003821.M	ATGAAAGCCGGAATCATTCTAGCCGCCGTCAGCACCATGGCTGGGCTGGTGTCTGCCACAGAACAAGGCTCCTCCGACCAAAAGATTCGCAACCTCGAGCTTGAAGGTTCTCCCGAGGTGCGCACCAGTCGCAGCTACGAAGCCGACAATGTCGGACGAGCCAAGACCGTAACCTTGCCCAGCCACCATCGCATCCCCAACGTACCAAACATGTTCTCGGGCAGAGCCCGCGCTGCGGCTGGCAAGCCCACCTCGGAGGAGGACGGTGGCAAGGCCATTGAGCGCCGCGGAGCCGATCGCAAAGGTAAAGGCATTCTCAACAGCCTGATGCCCCCCAAGGTTTCTAACCGACCCCTCCCGGTAGACCTCCCCGTCGAGCAGCCTCATTATCACCAATAC…
FR13.00004061.M	ATGAAGATCCAGAACCTGTCGGTCATCATCACCGCCGCCATGGCTTTTCCCTCAACCGTTCAGGCTAGGGAGAACGGTCACGCCGACAATGTCAAACTCGCCCATAACAATGCCAACCTCTCCGATAAGACCTACCATTACTCGACATACGAGCTCTCCAACGGCGAATGGGTCCACAGGCCGGAATACAGCAAAGGAACCAAGCCCGGCGGCTATGAAGGCATTTTGGGCCGACCCTACTTTATTCATTTAGACAAGTATTGCAATCCGTCCTACCCGGATTCCAAGACGGTGTATATTAGAGTACACAATGACGATGTGATAAACTGTGCATACTGGACGGGATTTCCTATAGAGTTCATTGAGAATCAGATCGCAAAAGGCAGGGAAGCCGAAATA…
FR13.00013421.M	ATGCGGTTCGGATCCATCTTTGCTTGTACGGCCGCCGTGCTCAACCTGGCGGCTCCAGCCGTCGCAGAATCCGACCCTCACTTTTGCAAAGTTTCAGTGTACTACCAAGATGAAAACACGCCCAGGTATCAAAGCACCAAGAAGTTTGCCGTCCCTCCCGCCAAGGTGCCTATCCTGGTCGGCTCCAGGATGCACGAGGTCACGGTCGACAAGgCGTGCAAAAGAACGGGCTGGAACGGCTGGTTTGGACTGCCCCGCGGCTACACGATTGAGACCGAGGGCTGGCGGTTGAAAGGTGCGCCGGAGGAGAATGAAATTCTGAGTCTGGTCTTGCAATTAAATGAGGGCGTCCTCAGACTTTCGTCAGGAATAGCCACGAGGTCATAG
FR13.00019851.M	ATGCACACCGTCCGCCTTTTTATCACGGCCCTCACGACCTTGGTTGTTGTGCCGACCAGTGTCGTTGCCAATCCACCGATGAACTGGGGGAATGCATATGGCCATCGCGGAAACACTGCCAGTTACAATTCGGGCCAGGCTGCTACGTCCCATGAGCCTACTCAAGAGTATGACCTTGAGCCGACCTACCTCAGTCACTTCACGGGGGAGCCCGAAGTTCAACGCCTGAAGAAGGATTGTGAGGTCTGGCTACTCAAAGATAATCAAGTCCAAGAGACAAGATATGCCAACTACAAAGAAAGTGTCAAATTTCTTGCCATACCGCCCGGACCAAGATTATCCGTCCGATTGGAATGGGAGCAGGGCGGCGATAATCCATGCCGCGGGAACGTGTGGCGA…
FR13.00020841.M	ATGCACTTCTCTACCGTTTTCACAACCGCCGCTACCCTCTTGGCCATTGCGCCAAACTATGTCGTCGCAATTAACGAAGACTGCATAGTCTCGCTTGTGCCAGATGGCGGATCGTTTGCCAGGAAAACCCTGCGCAGCAGTCCAGGACAACAACATGACCTTCAATGGGGTAAATATGCTTTTACTATTCGGGTAGAAAATGGTTGCGCAGGCAAAAAGACTGCTGGGACTATCCCACCGGCGCATTTCGTGTCAGTGGGTCGTGCGGCTTCTCTGAAACCCACCTCAATCCTGAGAGATGGTGATCCACGTCCGCCAACGGCAGTTTATCCTCCTCGACAGCCGCCTCGTACAGAGGGGCGTAGGACGCGATATGGCTCATCCGGAGGTGCGGTAACC…
FR13.00028961	ATGCGCTCATCTCTTTTATTCTTTATGCTCTCGGTCACTGTTTCCGCGCAACCACCCCCGGTCAGGCCCGATGCTCCCATCCAACCCGAACTTGGTGGGCGATGCTGCGCCAAGGAGGGGGTGGCAGACCCTACATTAACCTGCCAAAAGATGGGTTTAAACTCGTTTTGTTGCACCGGCCGGAGATCTTTTATTTCAAGGGGGTGCGACGGTGGGACAGGAAACGAAGCGGTTGGGCGCCATGTTCAAGGCTTTCCACCTCAAAACGGCGCTTGTGGTTTTACTGCGTTTATTGGATGCGCATAA
FR13.00035971	ATGAAGTTCTCCATCGCCTCCACCTTCGTTACCCTCCTCGCCGTCGCCAGCGCCGCCACGGTTGAGACCCCCGAGCAGTCGCTTGACCGCCGTGCCGTCCTCCTCATGGAGCGTCAGGGCGCCAACGCCAACAGGCCCGTCCCTGAGGGATCGTGCTGTGTTGCCAACACCTCGCTGAAGCAGGACGTCTGCCGTCTCAACGGCCAGAACGGTCGCTGTGTGCCTTCTGGCAGCGCCAACTGCGGTGCCCGTCTTACCTGCATCCAGGACAGCGCCCTGACCTGCGACGCCAAGAAGACTGAGCGTGGCCGTCCTTTCTGCCGTCCCACCAACGGCAGGAAGCGCGACGTCAGGTCGGCTTCCGACATT
FR13.00041321.M	ATGAAGCTTACAGCCATCTACCTCATTGCCTCCGCAGTTGCCCTTCAAATTGGTGGCGTGTTTGGCGAGGACGTCCCCAAACATGGCCAGGTCGATTCCAGACACGGCCAAGGCAGTTCCAACCATGGGAACAACAAACCCGACAAACAATTCCTTTGGGGCTGGAGGTGCCAGGTTGCACTCATCGAACACGTGGATGGAAAGAAAGTCGAGGTTGGCAAAGTCGTCACCGAGATTGGGGGTGAGGGCTCTTTACATAATGTACAATTGGGCGAGAAAGGATATGTTCGATTCAAAACGAGACAAAACTGTTATCCCGATATAATTGAAGGGACAATGGACGGGGATCGTTTCGAGCTTGGGCACAAGAGAAGATGGACTGTTGTAAGGACGACCAAG…
FR13.00057121.M	ATGAAGTTCAACAACCTCTTGGCCCCGGCAGTCATCGCCTCTGCATCTCTGGCCGGCCAAGCCGCTGCCTTCCCTTGGGACGAGCGCGTGTGCCAGGTTACCGTCTTCTATCCGGGAAAAGAGACGGGAACGTTGATGcCACACTTGATGGAGCCGGAAGAGCCGATTGTGATCCCCAAGATCAACGGCAAACGTTACTACGCCGTGTCCGACGCCAATTGCAAATATAAGCGGTACGACGTGGATCCCGAGGGTAATCCTTGGCCCTCGGGGCTCAGAGTAAAGGGTGTTGCCGTGAAGCTGTGGAAAGAAAAGCTGGACTAG
FR13.00057131.M	ATGCAGGCGTCGACGCTTTTCACCCTAGCCATCGTCACGTTGCTGTCTTTGGCGAATCAAGCCTACGCTCATGGTTGGCAATGGTGCATCGTGACCGTGTTTTACCAAGGCCGCAGCACTGGAGAGACGTTTCCAACAGCAAAGAAGGTGGGAAGAAAGTACGAGTTCCCTGGCGAGGGGAAAAGATATGCTCCCTACAAGTTCGTTTGCGACGACCAGTGCAAATGTGTATCGGCCGGTCGCCCTTTTCTCACTGGGATGAGACTTGAAGGACAGGGCCATGTCCCAAAGGCCAAGCACGAATAA
FR13.00066391.M	ATGCACTGGGAAAAGAATCTCGCCCTTGCTATCGCTACTTCAACTTGCATTTCTGTGGTGAACGCTGCCAAACTTTGCAAATGGACTGTGCTCAATTCAGAGGGCGAAATAATCGAGAGCGGGTCCTGTCTCAACACCGAATATATGAAACACGGCGATATTCATGTCGAGTTTGAAAACGACTGCACGCCGATTATTTTCGGGGCTGATCTTGTGGCCGAGAAAGTCACCATTAAAGGGGAAATCGAGGAGGTTCTTGGCTGTGAATAG
FR13.00067231	ATGCGTACTTCTACCATTCTTTATGTTCTTACTGGCCTGGCTGCCACGAACGTCATCGCACAGCGAGTACACCGAGTCGATCCTGTTTTGGGAGAAATATGTTGCAGCAAGGAAGGTGTACCGGATCCCACCGAGACTTGCTCTAAGTTGGGGATGAACTCTTTTTGCGCCACCAATTTCCGGGCTGACACCCCGCACGCGGATGGACAAAAGGGTGGATGTGATCGACTCACAGATTTCCCTACGGGACGTTTGGTCAAAGCGTTTGTTACTGATAAAAACCGGCAACAGTGTCTTTCCGGCACCACTAATGGCTTTGTTGCATGTGTTTGA
FR13.00068741.M	ATGCAGCTCAAAACCGTCCTGTCAACCGCCGCAATCTTGGCCTATCATGCCAGCGGTGTAGTGGCAATAAGAGACTGCCGCCTGTATTATTGCTGGGGGCCGGGTTCGGATAATCGACGAGTTGTGGGAACGGTTGACAAGGGCGGCAGTTTGAAGGACTATGTCAACGGAGAGACAATCACTGTGAAAGCTGGGAAGGACTGCAAAGCGGAGATAATAGGTGGAAAGGTGGAAGAAGGCTACTTTTATGAAGGCTTTACCACAGCCAGCGGCCGATAG
FR13.00069491	ATGCGTTCAATCACGGTTTCCATCGTTCCTCTCTATCTTTTAGCTGGCCTGGCTGCGGCTGTAGCACCCGATTTTCAAGGATCTCAGACAGGAAAGATTTGCTGCGACCGGGGCACACCCCAACCAGACAAGATTTGCAAAAGCTTCAACCAAAATTCCTATTGTTGTGGCCACTTCAGGTCGGATACTAAGCGGTCCGGCAAGGGCCAAAGTGGATGCGACCCGTTGCAATCGAGCTTCCCCGTAGGACGCGATGTTACATTTGTTGATCCCATCAACGGTGATTGCACCTCCGGTGGACTACCTGGTTTTGTTGGATGCGCTGCCTAA
FR13.00070821.M	ATGCAACCCGGCACCTTTCTCGCCAGCGCCCTCGCCGCGGCTCTCGTCCCGGCCGGCGCCCTCGCGGCCACACCTCCTGGCTCCCCGAGTGCTCGCCTGGCTGGCACCTCGAACGCTCGTCTGGCTGGCATCTCGAACACCAACCCGCCCGGCGGCGCCCCGAGGCCCAGACAGCAATGCTTCCTTTCGGCCGATCTGGGTCCTGATGTCATGGGTCAGCCGACCCTCCTCGAAGCTACGCCGTTTGTGAACGACATGTTCGATTTCCACGGATATCGGTGCCAAATGGGCAAAGACTGCAGCCACGTGCGGTGTCGGGGATTTCCTGCCGCGTTCAAAATGACAGCGAGAAATTACCCGGACGGGAAAGGGCCTCTGGGAACATCAGCAGGAGACAGT…
FR13.00076421.M	ATGAGGGTATACCTGCTTCCCGCCATCTCCACGGCTCTTGCCTTGCTTCCGGCCGGTATACTCGCCGGAGGGGCCGGTCAATCGTCGGCAGCGGCTGCATCGGCCCGTCAAGGCCAGGGATCTGTCACTGATGAATGTCATATATTTGTCCACGAAAAAGACGACCCAGTAACGCTCTTTGCGTACGGCAAGAACGTCATTGGACAGAATGCCTTCGTCCAGCCCGTGAAGTTCAACAATAATCCAAACGATCCGAGGATCGTTCCGATTAGTCACCTTAGACTTAACAGTCCCTTGAACGACCTGGACTGGGAATTCTCGACCAGAGCGGATGATAAGAACCCGACTGAATGCATTGCCAAGATATTGCCAAATCAAAATGGTTGGGTGGAGGGGAAA…
FR13.00080861.M	ATGCATCTTCAAAGTTGTATCGCTACGGCGGCCGCCGCCTTGGCCATGCTCCCCTGCGTGATCGCTGCAGGCCCTAGCGGAGTCAAGGCCGAATCCTCCGTCCGGAACCCTAAATACGGAGATCATTGCGAGCTCACTGTATGGATTCACTACAAAGGAAAGGACATACCGTTGATGCGGTATTATGTTGAGATCGGCGGAGATTTGACCTTTGACGAAAAGGACGGAGCTTGGAAGCATTGCGTCATTAAAACTACAAAACAGGCCTGCCAGGCCACGTGGACGGGCGGTAGTAAATCAGAGCCGTGCCCACCCAAGAACATTAATGTCGACGCGAGAAAGGTGATACAGCAACATGAATTTGAATCTGAATCTGACACATGGTGGAAGAGAGATATA…
FR13.00081261.M	ATGCGCTTGAGCAACACTTTTACCGCCGCCATTTTTACTCTGGCTTTTTACATTGGCAATGCTACTGCGCGACCTTCTGGGCCGCCCAGCCCTGTTGCCGGGCATTCCAACACCGCTGCTAGGCCGCCCAGCCCCGTCGCCGGGTCATCGGGTGCCGCTGCTGGACCGACAAGCCCCAAAAGCGGCGAGCAGAAACAACAAGTCCCCGTGTGCCTCGTACAACTACTAGAAGGCGACCTGTTTTGGAAGTTCTACACGGCGCGGCCTGGCGAGCTATACGCATTCGCAATTGAAAATTTAAGCGGTAGTTTCATAACGGCAAAGGACTGCACTATCAAGGATGTGTATGGGAAGAAGATCCGTCGACGTTTTACGCTTAAAAGTTTTGCAGCTTCCATG…
FR13.00087831	ATGCACGCCTTCTCCCTTCTCTTCTTCATAGCCCCTCTTGCCGTCCTGTGTAACAACTTCACCGTCGGCAGGGGCTCGACTGGCGGGCGCTGCTGCGATCATGGCGTTGCAGACCCCTCTCGCACATGCTCCAAGATGAAGCTGAATTCCTACAGTTGCATCGATTTCAGAAGCGACGCAAAAGCAGGTGACTCGGTCAACGACGTGGGCGGTGGCTGCGATCCAGTAGAGCTCCGCAACTGGCCCATTGGGCGCGACGTCAAAGCATTCGTTCCCGGTAGCGTGGCGACGCACCAGACTTCAGACTTTGATCTCGAGGTTGGCTTTATCGGATGTGCAGAATAA
FR13.00088361.M	ATGCAGGTCGGACAACTCGTCTTTGTTGCCATCGGTCTATCCCTTCTCCACGTCGTGATCGCTGCGACCGACTTGACTGAGACGGACACGATAGCTGGTGCCGACACTCGGCTTGTCCCTGGGTGTTTGGTCAAGCTTTATCGGCCTCCGAAATATATTGGATGTTTTGATCGATCTATCCTTGTAGGCGCAAAGTGTATACCGGTTCAGACAACCTGGAAAATCAAGGGCCATGACATTAGCGTATGGAACGGTTGCTCAACTGTCAAAGGCATTAACCTGCCAAAAGGATGGTTTGTCAAGGGGGAAAGTGCGCAATGCAAGGTCTGGCATCGGAAGCAGTAG
FR13.00089161.M	ATGCAACTCAACAACTTATTTTTCGCCATCACCGGCGCCGTGGCTCTCCTGCCAACCGCTTACGCCGGCAAGGAAAGTTACAAAGTCAAAAAGATCTGCCACTATAGCATTCAAAAGCTGCATGGCAAGACTTGGTACCAAGTTGGGACAGGTCAAGCCGATGCCGGCAAAGATACACATATCGAGGGGACCAAGGTCTTCTTTAGCAACCAATGCCTACCCCAGTGGAACAATCGGAGGTTATATATAAAATTGGACTCTGAAGAAGTGGTACCGGTATAG
FR13.00093031.M	ATGCAATTCAAATCTGCTCTCGCTCTAAGTATTGCGGCATTACAAGCCGTTCCGGCTCTGGCCATGGAAGATGGCTGCTCCGCTTCCATATTAAAGTACGATGCAAATGGAGGACAGGAAACCTACTACGGTAGCGCGTTGCCGGCAAATGGCTCCATTGCCTTCCAGCCTACAGAGTTTAGCACTGAAGTTGTCATTTCCGTTGATGCAAACTGCAATCCTACAAATACCGACGACGTCAAGAAGAGCGTTCCGAAAGGCTGGGGGCTCCATGTTTACAAGAAAGTCACCGCGATAGCAGGAGAGAGTTGA
FR13.00094721.M	ATGCAAATACGAAACCAATTCGCCCTTTTTACCGTCACAGTGGCTCTTCTCCCCACAATTTACGCCGATGATGTTAAAAAGGATTGTTACTACACGGTTTGGACAAGCAATGGTAATTCCTGGCTTCGTTCAATAAGAGACAAAACCTGGAGCGACCATACATTGGGTATTCATGGGGCCTCTGTTTACTTTGACGAAGACTGTTACCCGCACTATCATTCGAAAGAGATATTGGTTAGGAAAGGCTGTCATGAGGAAACTACGATTCCCAAGTAA
FR13.00094761	ATGCGCACCTCTTATTTCGCCCTCCTCCTGGCTCCCACCGCCGTCCTATCCCGCAGGATCGTGATCCAACCCACGACCGGAGACTTGTGCTGCGACCGGGGCACACCAGACGACAGCGAAACCTGCAAGAAGCAAGGCTTGAACTCTTACTGCTGTTCCCAAGCTCGCAATAACAACCGCGGCGGGTGCGACCCGGAAAAACTAGAAATCTTCAACTTTGGGCGCTCGGTCACGTCCTTTGTTCCGGGAGGCACTTGCGAAAGGCGCGACTCGGCTGGTAATACGTTTGTGGGATTCATTGGTTGTGCAAAGTGA
FR13.00097581	ATGCAGATCTTCAACATTGTTCAGGTCCTCGGCCTCCTCGCCGTCGGCGCTTCTGCCCTCCCCACCCCGGCCAACGTCGGCGCCGTCCAGCCTGTCGAGGGTAGCCAGCTCCAGGCACGCTCAAGCAACTTCTACTCGGCCGGCTGGACTCAGTATCCCTCTGCCAACAGCGGCTATCCCTCAAACAGCGCTAGCACTTATTATTACAAGTGCAACCACTGCGGCAAGCACACGAAAGAAGAGTCTCAACAGAAATATCATCAAGAGAACTCCCACAAGGGCAAGGAGTCGAATTACAGCGAGGTTCAGGCTTAA
FR13.00099751.M	ATGCGATTCCTCGATTGGTTTGCTGTTTTGGCCTTGGTTGCTTCTCAAGCAAACAACGTCATGGCCTCTAGCAGTAGCGACACGGACTCCGACTCGTCACCAGACAGGGGGTTGAGCAGGATGTGCTGCGTATACAAAATCCATCCTGGCGGGAATATATGGTCGACTAAAAAGGGCGAGCAAGCTTGGTTTCGTCGTCGATTCAGCAAATATGAGGTTATGGCATATGACAGGTGTAATCTTGAATGGGGGTTTTCAGGAAAGCCCCGGGGACTCACTTTCGAGTTTTTGTGGGATAAGGAAGCAGCGGCCGATGGAACTTGCTAG
FR13.00101061	ATGAAAACCAAGACAATTTTCCAGCTTGTTGCCCTTTTCGCCATTGGAGCCACGGCCGCCCCAACCGGTTGTGGTGAAACAAGAGACATCCAAGCCGAGGCCGTTAAGCCTAGAGATGTCGCAGCCTCCCAAACTTTACACTTGGACGCCCGCAGTGATATCATCAAGGGCGGCTCCTCAAACCTTGAACGTCGTGAGATATGGTATTGGTGCCGAATTGGCAACTGCAACGCGGCTTTCAAAAGCCTAGCGGCTAGGTGCCGCCATGAGAAGACAGCGGTGCATATCGCCCCGGAGAGCGACAGCGACTCCGAATGA
FR13.00104931.M	ATGCAGTTCACCGCAGTCTTCACCATCGCCGCCGCCCTCCTCCCCTCCGCCCTGGGCGCGCCCGCCACCCCAGCACCGAGCAAACCCGCCGCCGTGCTCCCGCAGCTGTGCAAGGTCGAGATGTTTGACAACAACGCCCGGTTCGTCGGTATGGCCAGGGGCAACTGGGACAAGGATTTTGTGATCAAGGGCCACACCATCAAGTGCAACACGCGCTGCGAGACAAAGGACGTCGTCTTACCCAAGAACTGGTCCGTCAAGGGGTACATGATCAAAGTTTAA
FR13.00107561.M	ATGCACACTTTCAAACTCTTCACCACCGCCATCGCCGTCGCTCTGGCCGTCATGCCAAACACGACCATCGCCAGCCCCGGTCGCATAAGAGACAAGATACAGCGCTATAGGAAGTTCATCAAAGGCTCCAACGGCTACGTCCACGACAGACTCCGACCGCCTCCTGAGCCGATCCCCGTGGGCACCGGAGTCAAGGCCTGGTCGCAGTGGACTGCCGATGACTGCTACGTCAGGATCCTGCACGGCTCCGACACCAAATCCGTGCATAAATTCGCCATCACCCCGAACAAACCTGCGACTTTTGAAGGTCTCGTCGTCGGGGGCAGGCAATATCCGCTTTCACTCACGATCAAAGGGGGCTGCATGGATCCCACTCTGGCCGGGACGATCCCCCCGGAC…
FR13.00107801.M	ATGCGCTTCACCACCGTATTGCCTACCGGCGCTGCGATCCTGTCCCTTCTCTCGAATGGCGCCCTAGCGACGCCCGCTGCTGCCGGGTCTTCGGAGGACATGCCAATCGAGACCCTCCAGCAACTCTCGGGCCGCAAGCCTACAAAAAATCGAAAACTACTCGACCAGTATGCGCAAGACATGCAACGTGATCCGCCGCCGCGGGGCATGATACCGCTTCCGTCTCACGTGGACGCGTTCCAGGTTCCAGAAGCCACGCAAATGTACGCGCCTGGTTATGACCTCAATAAAGCGCCGTGCAGGATTGTTATTTACAGGCCCACAAACCCGATTGGAGGCACAGGGGAAGAATACTTTATGGGGAATGTAGCGCCTGGGGGTGTGGGCCGCTTCGACGAA…
FR13.00108711.M	ATGCGATTCTCGACCGTTTTCCTCCCGGTTGTCCTGGCCGCCTTGCAGGCCAGCGGCGTCTCCGCTGGTGACGAGAGTATAGGTTCCACCTCGCCCCGAAGACCTGGGAGTCCTACCGATCCCGGTTCCCTCCTAGCTGCCGGCGGTTCTCCGGGTTCCCGCAGCGCTCCAGCTACCGACGGCGCCCTCCCGCCCCGAGACCAGGGTATGATTGGTTTCGGACCTATCCCCAGTGCCCGCAACAGAAAAAAGTTTCCTCAACCCAACATCGTGCCGGGGCCCGACGGAACCGCTGCTCACCCCGAGGGCCCCATGTGCATAATAACGCTGGTCAGACCATTCGGGAGATCAGAGTCGTTGCCTCTTCGAGCCGGCGTAGAAGGCATTCCCGACGGTTGG…
FR13.00109161	ATGCGTTCATCTACGATTATTCTGGCCCCTTTCCTTCTTTTCACTGGCCTGGTTGCCGCCAAAGGCCCGAAGACAATCGAAGTACAGCCGGATTTCCAAGGTCCTCAGACGGGAGGTATTTGCTGCGACGCTGGTACAAATTCTGATACCGACAAGTTTTGCTCAGGCAACAATTTAAACGCTTTCTGCTGCGGCCCCTTTCGCTCGGACCGAAAGGGCGGCAAGGGAGTGCAGGGTGGATGTGACCCATTCCCAGATTTTCCAACAGGACGCAATGTTGTAACTTTCCCCCCCGGCAACCAACAATGCGTTTCCTCCGGTGGGCATGCTGGATTTATTGGATGTGCATAA
FR13.00110721	ATGTATTTCGCGTTTGCGTTTATTTACCTCAATGCTGCCGGCGCTATAGCTTCGACTGCGGCCACTGGTTTAGCAGATCCACGCCATTACCGTTCTCAAGTTGACAGTAATTTAGGCGGTCATTTAAACAGACGCGCCCATCTGGATGGCCTTTCAGAATGCCCCGATACACAAGCGGTTCAAAACGCCATACACGGGCTCAAAACCAGGCACGCTATCAAAAACCCCGATAGTTACGCCATCTTTGCTCAATGTGCTCGCAATGGGGACTGTGAAGACGAGTCTGACTATTATTCTGACTCTGACTCTGATTAA
FR13.00114581.M	ATGCGATTCTCAACCTCTTTTGCCGTCAAAACTGCCGTCTTGGTGCTTTGTGCTACCGAATCAACGGCTGCTCCCCCCAAGTATACAACCATGTGCATGGTTCATGTCGCCACTCCCTGGGACCCGACCGGAAACCAAATGAAATATCAGAAGAAGGCGCCCTCCAAACTTGAGCTGCATTTATGGGATAACACGAAAGATGCTTCCGATGTATATAGAGGCTTTCCCAATGGAGCATGCGAAGTGCAGATGGAAAAGGAATTTCCAAGCGGGTATAGGAGGGCAGGAACGATTCTGCTGACTCCGATGACCGACACAGGAGCACCTGGACGGTATTTGCATGGCAAAAGCTGTGTTCCAAGACCTAACTTCAGGCCAACCTGCGCCCGCGCCCTCGCG…
FR13.00116451.M	ATGCGTTTCTTCAATCTCACTCTCATGGCTACTTCGGCTCTCCTTTTGGGAAATGCTTTTGCTGGCAAGCAGAAATGCTCAGCGACTATAACAAACATGAAAACCGGCAATGATCTCGGCAGGGGTACTATATGGAACGGAtTCACTGTTAGCTGCTGGATTGTCGGGCCTGTGTCAAAGGACCTTGCACCACGTGGAGACCTGCACTGTATCCAATACATTTGA
FR13.00117221	ATGCAATTCTCCAAGATCACTCTGGCCATCGTCCTCTACGCCTTGGGCACCGCAGCCCTTCCTACCGCCAGCAGATGTGCCGGCGCCCCCGGCCGAGATGTTGCAGCCACCCGAGGCGCTAAACTTCAGGCCCGCGAAGAGGACAAGCCTACTCCCCAGTATCGCTGCGACAAATGCGAGAAAGAGTTTGTCAAAGGCAATGACTTTTTCAACCACGGAGGCAGGGGCCAGTGCGTCTAA
FR13.00118791	ATGCAGATTTTCAAGATTGTCCAGGTCCTGGGCCTGCTCGCCGTCGGCACCTCGGCCCTCCCCACCCCGGCTGGCGTCGATGTCGATGGTGGACAGCTCCAGGCCCGTGCGGAGGGCGACAAGGTTCGGCCTCCGTCGATCAAGTGCTTGACCTGCGAGCAAGGCGGCTTCCCGAACGTGGACGAGTACGAACAGCACTACAAGCAGAAGCATCCCGAGATTGTGCAGCAGGTTTCTTCCCCAAACCCTCACCTCAATAAGGGGAAGAAGGCGAACTAG
FR13.00122001.M	ATGCACTCTGCATCTTTCCTCGCTACAGCCGTCATCGCCGGCATGGCCAGCCCCGTGCTCGCCGTCGCTCTGCCCGCGGATCCGGCACCGGCACCGGCACCGGTGCGTCCCGTTTTTGGCTGTTTTGTTCGCATGTCTATCGTCACTACGGACAAGGACTCGACATCTATCAACAGCGGTGACCTCATCCCGACTACCAATCCCGGCCAGGTCGATTTCAAGGACGGCAGCGATACGATCACGGTCAAGCTGGACAAGAACTGCCAGCCTGTGGGAAATATCAAACATCGCAAGGAGGTCCAGTTCAATGCGCTCCAAAAGCTTACCAAAAACGGAGGCCCGTTTACGGATCCCGACCAGCCCTTTATTACTTTTTAA
FR13.00128431.M	ATGCAGCTCCCCACCCTCCTCACAGTCGCTGCGACCTTGTCCCTGGCCCCAACAGGTGCATTCGCGGGTCGAGGATCTTACCTGACGGTCAAGCCATCAGAGCTGGACAAACACATAGCCCAATTGGAAGAGTACCTGAGGAACCCACCATGCAAGGTCACGATTTACGCTCCGCCGCCGAAAAAGGGGCGAACCCAGCTCCGCACCGAGATGGGCTTCGCATCTGCCGGGAAGAATGAGGATGTTCCCGTCAAGATCGCGTCTACCGGCCACACATATCAGTGCAGGACCGATGCGACTTGCGAAGAGCCTGTATGCCACGGGCTGCCCAACGGGTGGACGTACGACGGTGTCTATATGCACACGTTTACAGAGTTATCACTCGAGCAGTTGAAGGCT…
FR13.00143751.M	ATGAAGTACGGATCTATCCTCGCTGCCTTGATATCGCTGGCCGCCCCAGCGAGTGTACTCGCTGTGTGGGAGTGTCACGTCACCGTGTGGGAAGGAAACACCCCTCGTGGCACCGAAATGCTCAAGGAGGGCGGTGACGACAAAACAATTGCAGGATATACATGCCGCGCTGGTGCGGGCTGCAAGGCTGAGTGTGACGGCATGAACCCTCCCTTCAGGGTGCTTGGCACTCCACACAGCGAATGGTGCTGA
FR13.00144271	ATGCGCAGCTTTTATTTCGCTCTCCTCTTGGCTCCAACCGCCGTCCTTTCAGTTGAGATCAACATTAACCCTGGAACCGGAGAGCTATGCTGCGACCAGGGTACACCAGACAGTTCCGAATCCTGCAAAGGTTTAGGTTTGAACTCATACTGTGTAAGTTGTGTAAAGATTATAACGGCGAGAAGCAAAGGAAAAAAAATTAATCACCCTTCTCCGCAGTGTTCCCAAGCTCGGAATGACAACCGCGGGGGATGTGATCCCCCCAGAATAGAAATCTTcAACGTCGGGCGCACTGTCACGTCTTTTGTTCAGGGAGGCACTTGTAAAAGGACTGACTCGCAAAAGAATGTGTATAATGCATTCATTGGGTGCGCAAAGTGA
MGDIG41	ATGGCGTCCTCAACCTCAGATCAGAAGCCCGAGCCCGGGCTGAACGTACCACTTCGTTCGCCGGCACCCGACACAGCCTCTCCACCTCTGGTCTCGCCTCACCTGCCTAGGCGCGCATCGAGCCATCATAATCGCAACCCCCCGACCAGCGTTTTATCGCCCAACTCGGAAAAACCCTCTCGACAGAGCGAAGACGATCCAAAGAAGCGCATTCGAAAGCTGCAAAAGAAACGCCACAACGGCGCACATTCGCCCACGATGGAGATTCCTGAGCGATTACGCGAGAGCGACCCCGAAGATGAAGACGATGATACCCGGAGGCCCCCCTTCACGATGAACCAGAGCATATTCGGTCTGATAGCTGCAGCCGGCTCTGCTGTTGATTTTAACGATCGCTTC…
GY11.00054591.M	ATGCAATTCTTCGATTTTCTTGCGGCTGCCGCTACTGCCGTGGCCATTATGTCGAACACAGCCGTGGCCGGTCCTGTAAACCTACAAGAAGTTCGGTCCAACGACCAGCAGCTGCATCCGTATCGCTGTAAATTCGAGGTTCTTCACATCTGGTACACTGAGCCTTTTCTGTCTTCTTTCATAGACCCTGGACAACGTGCAGAGATTACCATCGAAGCACGTGCTCGCAAAACCGATTTTGCGATTGACATTGATGGTGAATGCAAGGGAACAAAGGTCAAGGGGGCGGGCAGAATCCCTGAGAACTGGTTCATAAGGTTATCAAGGGAAGGTTCCAAGGAAGTTCAGTTCATTAACGACAAGCCCAAGAATAATCGAGTCAGTGGTGGCTCTTAG
GY11.00060011	ATGAGATATCTCACAATTTCCCTGACCCTGGCATTATGTGTTCTGAGCACTGCCGCAGCCCCAACCCCATCAAGCCCCAGAGGTGCTACCCACGTTGGCAAACTCGAGGCGTACAACAAAATGCAACCGCGTGGCGATCCCACGGCTGGACTATCGTCACGTGCTCCCAAAGCTGGTGACCACATTGCCGATTTCGACCAGCTTCCTGGTGGTGAATACCGGGGCCAAGACGAGGCAAAGGCAGCCAAGCTCGAGGCGCGCGGTGGACCGGGTTTGGAGTATCGCGTGGGCGATCCCGTAGCCAGTGCTTTACTGCGGGACACATCGCTGCAGACTTCCCGGTCCGGCAACATGATTCGGTTTTGGCGCCCTGAGGGTGTGACATACCAGGGCCCCCAG…
GY11.00067931	ATGCATTACCACAGCCTGTTTACCGTCATCGCCGCCACAGTGGCCCTCTCCCCAACAGTTTACGCGGGACCCCCAAAGAAACCGCCCCCAGAGGTCCCCATGAAGCTTATAGAGGTCCGCCCGATTACCGACTTTAGGCTGAATGCTTTTAACAAACGCGTCCCGGGTTGCGAGTTTGGGATCTTCTACAAGTTGCTTTTTGATGGTGATACTTTAATTGGGACACAAGTCGAAAGGGTTGGGAGATCGAAATATTCATGGAAGTTTGTGCCCTACGAGTTCGCTGGATGCAAATGGGACAAGGAGTGCAATCCGATTGATAAGAACCGCTGCCAGTTTCATGCCGACAGTAAGGATGATGATGGTACAATAATCAAGTACTATAAGGTTGTTGCATGA
GY11.00069551.M	ATGCACGTTAAGCAATCGACTTTGGCCATAGCAGCCATGTTATTACTCCCAGCTGTCAACGCCATTCCGGCAGGGGGCCATGCCCCAAGCAGATCGGAAACTGTGGACACCGGGGATGCGAATGGCTGTATGGTTACGGTCCATCAACCCAAGCGAAAGCTATCGGACAAGCAAAAAGCGAAAGGGGCAGAGGAGTGGGGTAAATTGATGGGTTACAAATGTATACTATTTGGTCACAGTCAGGAGGTTGCTGGCCGTTATGTTACTGTCCCTAAAGATCACTGCGACGACATCAGAGCCGACTTCCCCAGCGGTTGGTATACTGTGGGAACGTTGGCCCTCTGTTAA
GY11.00072321.M	ATGCACTTCACCACCCTACTCGGCACGACGATTGCTCTCTTGGCGGGACAGTGCGCCGCCGCCTCCCCCTCCACACCAGCCTCCTACTCCGCCGAGGCCGCCGCCGCCGCCGCGCTTGGCCCCCTGACCAGGATCGACAAGCCGTTTACGCAGTGCCGAATCACATATACGGCGCCGAACAAGAAGCCGGTGGTCAACAAGCTCGGGCACGGAGGCACGGCTAAGCTGTCGGTGGACGGAGTGACGTACACGGCCGTCGCCGACGCAAAGTGCAAGCTCGTCGTCGTCGGCAGCCCGTGGCCCGCGGGACATTTTACGGTGGGTCAGGTCGTCAAGGGAAAGGTTGGCGTCCCGCCGCGTATGGAGATTTGGGTCGACGAGGAAGACATTGTGCCCAAG…
GY11.00074021.M	ATGCGGTTGGACGACACATTCTTTACCTTGGCTTTCATTGCGGCTCACTTTGGCAGCGCAGCGGCCAAAGGGTGTCCATATTCCGTGAGGAGATATGACAAGGAAGTTAAATGGGACATAGTCGAGGCTGGAAAAAGCCACATAAGAGTTATTGACGGTTATCCTGCTACAATCTCAGCCGATCAAGATTGCAAACTAAAAATCAAGGGATTGGCTCGCTTGAAGTATACTATTGCCCCAGGCGATTCAAGTACAATAAAACCCAAGAGGGGCTGTACTGCGCCACGGGTTACGTGA
GY11.00076911	ATGCGCTCCTTCTCCCTTTGTTTATCGCCCCTGCTGCAGTTTTTGGTAGGCGCTCCCGGCCCGAGCAAGACCTGCACAGGTCTCAAGTTGAATTCTTATGGTCTAAACAACTCCTTCCAGTGCATTGATAGTCCCGCCGATGACGACTTTGGTGGCTGCGACGGCATTACAAACTGGCCTATTGGACGGGATGTTAAAGCCTTCGAGCCCGGTAGCGTGGTGTCGCACACTCAAGCGGAAACCTTCAACATTGAGGTTGGATTTGTTGGATGTGCGAAATAA
GY11.00083821.M	ATGCAAATCTCTACACTCTTTTCAACCGCCGCTACCATGGCTGTTTTTATGCCGAATACAGTCCTCGCAGGTGGCAAAAACGGCCTGAAGGATTGCCAAGTCTCCCTTACAGCAACTAGTGAAGCTAGGCGATCGTTCTGGGATACCCAATATGCGGATTACAACGACGATGTGGAGATTTCTGCAGGGCGACACAAGTTTGTTATTCATGTGGAACAGGATTGCGGCGGAAGCAAGGTCTCTGGAACTATACCCCCGCATCACCTTGTCATATTAAGTCCCATGTCTGGTGGAGGCCGTCGTACTATTATCAACTCGGCCGGTGAAGTAAGGCTGGCTGCAACATGA
GY11.00094941.M	ATGCACCCCGAGAACCTTTTCGCCATCCTGGCCACCGCCACGGCGCTTTTCCCAGCCTCTGCCTGGGCGTCGCGTCCTTACCATGGTCGGATCCAGGACTTAAGAAGGCCCTTGTTGTGCGATGTTTACATTGAGTATCCTTCCGGTCAAGTATTTGACCAGGCACTCGGCCACGACATAGTGCCAGCGGGCGAAACGGCGGAAATCAGCGGTTTCAAGTGCAAAACCGTCCGCGGCACGTGTGTGATCCTGCCAACGTGCGACACCCCCCCAGAGTATCGTGTCACGAGCTGGAAGTTTGAAAGAGAAATGAGCGATCCTGAAAGGACACGGTTCATCGCCAGGTTCCCGAATGTCAGAATCTAG
GY11.00096851	ATGCAGTTCTCTCAAGTCCTCGCCATCCTGGCCCTCGGCGTCTCGGTCAACGCCTTGCCCACCGGCGGTCTGCCCGGCAGCTCCGAGCTTGCTGCACAAGACGGCACTCTTGCTGCTCGCACGATTGTCGACGAGTGTCCAAAGTGCCACGGGTCCGACTGGGGCTGCACCAGCGAGCCAAGCACGACGCTCTCGCCCCTCGCAGCCAACCTCATGGCCCTGAACCACAGTACCCCTGCATGA
GY11.00108681.M	ATGCGTTTTACTGGTATCGTCGCTTTTGTTACCGCTACATGTTTGACCGTCACTCCGGCAAATGCCGCTGGCTGTATCGGCTGCGCTCCGTCGGCGCCCAAGGAGTACGACTGCGCCGTTGAAATTCGACACAAAGAGCTTGAAGAGCCTTTTCTAGAAATTCACGCTAAATTCAATGACGTGATCCCAATCGGGGTTGGCCTCGAAACCCGGAGAATTTGGCTTTGGCAATGCTCGGTATTGTGCGATGACGTACCAGCCTATTGGATTTTGAAGACCTGGGCGCTAAGAGAGTTGCCGTCAATAACCCCGGAATATCATAAGGAGTGCATAGATAAAGCCCACGAAGCTAAGGGATCCAAATCCAAGGGATCCAAATCCAAGGGATCCAAATCCAAG…
GY11.00110071.M	ATGAGACTTGTCCTATTTGTTACCACGGCCATGCTCGCCCTCCAGGTCACGGCCATGTTCGGCCGCCGGCGAGACGGCAGGATGCCACCGTGGGAATGGGTTACTTGGAAAGACTTTTGCAGATTAACTCTAAAGAAGGGCGATGAGATTCAAAGCCAGTCCAAGTGGGTTGCAAAGCCGGGTCCTATCGGCATCCTTATCCAGCCGGGAGTTTACGAATCGTTCAAAACCGACAAAGATTGCAACCCCAAAATCAGACGCGGCAAGCTGCCAGACGGCTACACGCTCCATGGCCAGTTAAAATATATTACCCCCGATTTAGCTTCAATGTATAACCGAGTGCTCGATGACACAAAGTGGTGGCCGTTCGACTCACAAGAAGCGCCTCAAACTTCAACA…
GY11.00121271.M	ATGCGCATCCAAACCGTTTGCACGGTCATTATCGCCCCTCTGGCTCTTGTCCCGAATGTTTACGCTTCCGCAGTCCCTACCAACCCCCCAGACGTCCCTACCAACTCCCCAGACGTTCCTACCAAGCCTCCAGGTCGTATCTCAAACACTGCTGCTGGCTTTGTGAATTTCTTCAAAAAGAAAGCGTCCTCATCTACTCCACCCCCAGCGGAATGCGAGTATACCGTCTACAGGAATCAGGAGACCGATGCCCGTCGACGGAAGCATAGCCAGGAAGGCACTTACAGCTTTTCACACCACGGAAAAGCTGCCAAGAACTCTAAACAGAACATTTTCGGCGTCAAGGTTCGATTTGATCGCGAGTGTCGGCCGCACTATTCTTCGAAGAACCAAATAGCA…
GY11.00124331.M	ATGCACTTCTCAAAGCTTCTAGTCCCGTTCGCCCTGTTTGTCCTCAACGCCAACGGCGTCCAGGCTGCCAGCGACGGTGCCAGCACCAGCGGCGTTAAAGCCACCGGCGACATGGGCAGCCCCCGCGGTGTCCAGGATGCCGGCGGTTCCCCCGGTGCTCCCGCCTCCTCCGTCGCTCAAGCTTCCTCCGGTTCCTCCAAGCCATCCCGTCTCACCCGTATCAGCCGTATCGGCCGTCCCAAGCGTTCCAACCGTCCCAACCGCCCAAAGTCCACCAAGATGTGTCAGACAAGTCTGCTTTCCTCAACCGGTGTCGTGGTTAGGACAATGTCccTCGTTCCCGGCGAAGACAACCTATTCTCGTATCCCGATGGTCCAGACCAAACGGAGCACGTGATC…
GY11.00128391.M	ATGCAATTCCGATCTATCTTTGCCATCGTTATCGCGGCAACCCATACCGCCCCAGTGTTGGCTGGTAAGAAGGGCGATTGTTTCATGGGTCTGTACGAGGCTGGCGGTCGGAACCCAAACCATATTATTGGCCAAGAGACGCCGGATGATTCTGGCATATTTGAGCTTCGGCGCGAGAACGGCAGCGTAATTCAAGTCAAGGTTAAGAAGTGCCAATTGGTGGCTTACTGGGGCTGGGTTCCGTTGGGCCAGGAGCTTCGAGTTTTTCCAAGCGTTGGTTACGACGCTAAGCGAAAGACCGCCCCCCTCCCAAGCCTGTCGCCAAACCGGCATAGTGGTCAAGGACTCAAGGTGCGGGGCGCTAATACCTGGATAGCATTCTGA
GY11.00128491.M	ATGTACCTCCCCATTTGTCTTACTATTGTTTACTCTGCCGCCGTTGTACATGCCATGGTGACTGGCGATGCTTCCAGCTATGTCCGTGAACAAGCCAGGTATCACGGCCAATGCGTCGTGGAGATTTATAATAGCCAGAACCAACGAGCCGACATTCTTCATTCGCAAATATGGATGCGGGAGACACTACCAGACTATACGTTGCACCCCCTTTCTCGATACGCCGTTCTTGTCGACGGGGATTGTAACGCCAGAGCGGAGTATGGCATAGCGCCCCCGGGAAATACGTTCAGGGGCTGTACGGCTTACGAGTACCGTACGAATGGAGATTCATGTCCGTGGCCCAGGCTAGCTCAACCAAACGTCGAGCACAATTCATTCACTGTTTTCCCAGGACAC…
GY11.00130301.M	ATGCACGCCAGCACCCTGTTCACCCTCGCCCTCGCCACCCTGGCCAGCAGCGCCGCCGTGGCCAGCCCACCGGGCACCATCGAGGCCCGCTTCGACGCCAGCACCGGCCTCGAGGGCCGCTCGGAGCTCGCCCGCCGCGCCTGCAACTGCGGCTCCGCCTTTAGCTGCTCCGGCGGCGTCACCAGCTGCTGCTCCAGCACCGGCGGCTTCGGCATGTGCAACTCCGACACCAACAGGTGCATGTGCGGCACCTCGTGCAACCCGCTGCAGTGCTCCCAGCGGCCCTGA
GY11.00137731.M	ATGCGCTTCGCAAACGCCTGGCTTGCCTTTGTTCCCGTTGCGACTCAAGCTCTCGGTGTCGCCGCCGAACTCTGCACCATTGACATTCTTTTCCGGGGCAGGAGAGTCACCTTCAGAAACATTCCATCCGGAAGCTTCCAGCAGACAGAGGTCCAAGGTAAACGTTGCATCATCTCCGTTGATGATTCGTGCCAGCCTACCCAGGTTGGGCTTGACCAAAATTATTGGTCGGTGAAGCTGAGGGAGGAAGCACTAGGACTTTGA
GY11.00138681.M	ATGCAGTTCAAACAAGCTCTTTCCGTTCCCATACTTTGCGCTTTGGCTACCACCATCTCAGCAGCCCGCCCCTCAAGTCCTGAAGAGCATTACCAGGAGAAAATGTACCCTTTGTCGGATATGGACAGCGAACAAACCATCAACGGGTGTCTAGTCTGCATTTTTGCCGGGAGCTTCAAACCTTCCAGGACCCTTGGCGATTGCCTCGGCGCAAAATGCATCAAGTTTCATCAATCGGATTATATTACGGGTATCAGAGTCAGTGTCGGGGAAACCTGTAACGATGTCAGATTGGGTCGGACTTTAACGTCGTGGTCTGTCCGGGTTAATCCGAGCGAGTGTTGA
GY11.00148071.M	ATGCACTTCACCACCGTCGCCTCCATCCTGGCCCTCCTCCCCGCCATCCTGGCCGCCCCGACACCCGTGCCCGGCATTTTCGATATCTTCAAAAAGCCGGTGCCCACCTCGTGCAAGCTGGCCCTGACCAATGGCAACAAGCGCGAGGTCGACGCCATGTTGCTCCCGCCCAGCGGCACCACCATCCTCTCCGACACCTCGGGCGCCGGCGTCTTCACCGCCAAGGTGAACTCCAAGTGCGAATTTACCAGCGTCAGCCCCGCCCTCCCCACCGGCTTCAAAATTGAGGGCTCCGTCGACAAGGAGGGCAAGCCGCCCAAGTCCAGCACCAAGCCTGACACCGCGGCTGGCACCAAGCCTAGCACCAAGCCTAGCACCAAGACTGGCTCCAAGACTGGC…
GY11.00186121.M	ATGTATATCAAGGACATTGTTGCTATTATGGCTGTTGCCACGGCTTTTTTCTCAACAGCGGCTGCCAAATCAGACTGCATTATAAGGCAGATTCTGGCTGACGGCACGCTCAAGTACCACGAGGTCAACGCAAATACCCGTATCGAAGCACTCAATGTTATGGTTGATAAACACTGCAGACCAGCTGTTCTGAGCCTTCAAGACGGTTCGGTGCTTGCTTATAAGCATTGGGGACGGAACACGTTCCAGACGCAGTAG
GY11.00199991	ATGAAAGTTTCCAAGATTGTTCTGGCTGTCGCTTTTTATTCTGTTGGTATAGCGGCTTTACCTACCAATTTTAAATGTGCCACCGAGCGCGGCGACAAAACTGGAGTTAACCTCCATTCTAAGCGCTCAAGCGACACTAATGGCTCAGCCGGTGCTGCCACGGTTTATACATGCAGCAAATGTTATTCCTACACAAGCAAAAATCAGGATAACGTGGTCGCCCATCAAGCTGCATGCAATGGTAATAAAATAGAGCTTACTCCTAATTCAGAGAATGTCAGGGCAAAAGCTCAGTCGATATCCACATCTACCGCGGGTGTTACGGAGTGGCGTGCCTGGGCGACTGCCAACCGTGACTAG
MOBR58	ATGCATGCAAAATTCCTCCTCCCATTCCTTGTGGCTGGCGTTCTCGCCATGCCCAGACCCTCACCTGAAGGGCCTGCTGTCGCCCAAGACCACGAGGCGAGCCACCTGGAGGCCCGCTCTGGGCGTCCCCCGCCCCCGCCGCCTGGGTTCAGAAGTAGCGGTCCTCCCTCCAACTACGGCGGACCAGGCCCCGGGGGTTTTCCTCCGGGACCTCCCTCCAGCTACGGCAGGCCAGGCCCCGGGAGTTTCGCTCCGGGTCCTCCCTCGAGTTTTGGAGGCTTTGGGCCTGGGCCAGGCTCTCGGGACTTTGGGGAGCCCATTCAAAAGGCCTCTGATGGCCATTTCTACCCAGGACAGTGGGTACCTCCGCTCGACCCTGACCTGCAGGAAGACTGGGGA…
PH14.00186401	ATGTATTTCGCCACTGCCTTTGCTATTGCTGCTGTCTTAGCTTTCGGGCCGGACAATGTTATCGCTAGCAGGCGAATGTGTATGCTCGCACTTGCCGAAACAACCGAAAATCCCGAAACCCCGAATTTTATACATGGTACCCTTCAAGAGGTTCAAGCCCCAACAGCAGCTTCGATATCATATGGTGGTCATTATATTCATTTGAAACTTGACAAGAATTGCTTGCCAAAGTTGGTGCAAGGCAGCTCTGTACCACCGGGGTATAGTGTGCATATTTTCTCAAAGGgCAGCGAtAAATACACCCCTACaTCGGTGGTTATCGAGGGTACTGAGGTTCAGGAACTGCCGGgTTttGACCCcAGaGgAAGCGTTGACTTTtATGAAaGaCTTGTAGgATTA…
TH12.00085091.M	ATGAGATTCGCGACCAGCTTCTTGCCCGTCGTCGGCATCGCTCTTCAAGCCAACGGCGTCTTGAGCCTCAAATGCTTGATTCAGGTATGGCAGTTTGGTCCCGGGATGAGGCTTGTTAGCTTCAAAAGAGTCGAAGCAGGCGAAATCGGCACAATATCCGAAGACGACGTGTGTGGATCGGTATCTGTCCAGACAGAAGAGCATACATGTCAAGGGACAATTGTCATGTACAGTCTCCGCGAAGGCTTTTATGTTACTTTAGATAAGGATCCTAGATCCATCGAAAAAGATCAATCGAAATCTCAGTCGAGCGACAAGCACTCTTAG
TH12.00121641.M	ATGAAATTCAATCTTCTTTTCACTATATCAACGGCCCTTGCTGGGTTTCCAGCCGGCATATTGGCGAACAATCCCGACTCAAACGATTCCGACTGCCACATATGGATCAAGGATAACTCCGATATTGTAGTTGGGTATAGCAAAGCCGTGACGGGCCAGACAGCCGTCGTCGAAATCAGCCAAGGCCCTCACAAGAAGGAACAATTCAAGTTCGCAACCGCAGCGGATCAAACTAATAAGAAAGATTGCACCGCTGGATTGGCCGGCGAGCGTAGTTTCCCTGCCGGTTGGAGGATCAAGACTTTCAAGACAGAGCCATGGGTGACATTGACGCGCAACTACCAGCCCATAGCGTTCAAGGGCTACAATCGAGATCCCCAAACACAGTCTGGGTCGCTC…
TH16.00079081.M	ATGCAGTTCCAAAACATCATCCTATCCATTTCACTGCTTGCATTTCAAGCCAGCAGCGTCGCAGCCAATGGTAGGGGTTGGTGCAAGGTCAAAGTCCTCTACCGCCATAACAGAAAGGAGGCCCAGGCCACGTACGCGGAGATTGACAAAGAAACTCATTGGAATCTCGACGGCTTTCCCATAGTAATCAAACCTGACGGCGATTGCATAATCAAGCTTGTTTCTGGATGGGTGGACCATGAAACGTACTATTTCAAGGGCGAGACTCACAAAGTTACGACCTACAGCAAGTAA
TH16.00100711.1.M	ATGCATTCCAAATCCGCCCTTGTTACCATCCTTCTTGTTGCGATGCAAGCCATTGGTATCGCGGCCACCGAAGTCACCATCCTGAAAAAGGGCGAAAGAATCGCTTGGGTTACTGTTGAACCGGGCTCTTCCAAAAGTGTAAACATACGCGGCAAATATTTTACTGTCAGTGTTTCAGACAGTGGTGAAAAGAGTATATCTGGCTCCAAGTACAGTGTGGAGTAA
TH16.00106651.M	ATGTATTCGAAGACTTTCGCTATCCTCGCTTTCGCGGCGGCCTATCTCCCAACGGCTTTTGCTGCCGATTGCACAATTGGTTGTAAATACCTCGAGAACGGCAATTGGGTTCATGTGAGCAAAGCCGCCAATATCGGCGACACATTGTACATCATGGGTAGTAGTAGTAGTAGTAGTAGTATTAGTTAA
TH16.00118381.M	ATGCATATTCAAAACCTATTCGCAATCATTACCGCCTCTGCGGCCCTTTTCCCCACAGTTTCCGCCGGAGAAGGCGATTACTATTTCACACCACCCCCGGCCACGGAAAAATGCGCTTATACTATTTATCGAGTGGCAAACAAGAATGGGCTCAAAGCTCTTGTCCGCGAGGGCGACTACATGGCTTATAAAAACTGGGACCAAGAAATCCACGGCGTTCAGGTCCATTTTGACGGCGAATGTAACCCAAAGTACAAGTCAGATGTATATGTTTTCAAGAAGGGTGTTCGCGAGGAAAAGCATATTTGGCTGAGCCCCCCTCCCAACAAATTGTCCGGGGTACACTAG
TH16.00119491	ATGCGCTACTCTATTCTCATTTTGGCCCCGACCATAGTGCTGGGCCAAATCTTCTCCTCTGCCGGCGAACCAGCGACCGGCCCGCTGTGCTGCAACAGGGGTGTTGTAGACACCAGTGGGACATGCAAGAGTTTGAACTTGAACGCTTATGCATGTGAATCTATCAGGAGCAACAGTGCCAAAGCTGTGGCGGGCGACCCTGACTCGAAAAGTGGATGCGACAATGGCGTATTCGAATTATTTCCGGTTGGACGAGATGTTAAAGCATTCGTTCCGAACTCGGGCGACACGATTAAACTTGGACCAAGCTCTCTTGGCGACGCCTTTACTGCATTCATTGGATGCGCAGACTAG
US71.00000121.M	ATGAAGTTTTCGCCTATCGCTACCACCGCCATAGCCCTTCTGGCACATGCTGTAACCGTCCATGCCGTGGAAAGGTGCACCTGGAAAGTTCTCGACTATAACGACAATGTTGTAGCCTACGGCTATAGTGTGGATGGATCATGGATGACAAGAAAAACACACAACGGACATGAATTCACATGCAGGGCTCATAGTTTCGACTGTGGAGCTGCTGAGTGCGACCCCCCGCTTCGTTCCGGGCTAAAAGTGAAAGGCTTTGAGCCCGCACCAAGTTTCATTGTTTGA
US71.00065681.M	ATGCGGCCCTCGAATATTTTCACCACCACAACCACTACCCTGGCGTGCATTTTGGGCGTCGCCGTTGCCGCACCGTCAGATGGAATATGCACCACGGTCCATGGTGGACAGACGTTCCATAACGAGTTGCGGTGCATCGCGGAATTTTATGAACATGGAGACATCTCTAATTACTTTTGCCACCCCAAGTCCGATGTGAAGCCTGGTGGCGTGATTAAGTGCGTGTATCGAGACCACCCGATCGTCGTTAAAACAGGCCCGGGTTGCAATTGGAAAAGCACTGCTGGTGAAATGGAACAGCTAAAGCAGAAGGGGGTTGAACTCAAACTTCTAAGAAGATGTATGAGTGAGAGGCGCAACCCTTATCCGCCATACTCGTGGAACGCCGGGTATGGTATA…
US71.00114911	ATGAAGTTTACCACCGCCCTTTCCGCCGTCGCCATCTTTATTCTTCCCCGCCTCGCCGACGCGGGGGCAATCTCAAACTTCTTTTTTCCAAAAGATTGCGTTGTCCGACTCGGCACTCCGTCCTCGGGCATAGCCGATTCTGTTACAAAGTGCATAAAACGTGGTTCATCTGGTGAACTTCGAACTGATGATGGAGACGTGGTCAATTTCGTTACAGACGACAAATGCAATCCGAGTGTGGCACCGGGGAGCACCCTACCGCCCACTAAGGTGTTAGACGTGGCCAGGATGTGCAACGCCAAGTAG
US71.00116921.M	ATGCAGCTCGCCCGTTTTTATACTGCCGCCCTCGCCGTCTTGTCATTTGCGCCGAGCAATGTCTTTGCTCTACCGGCAACTACTCAGCCCAACAATATCCTTGCCGGCCTGCCGACTCAGCCTGCTAACCCTGCCCCCAAAATCCAGTATGACCTCTGCAAAGTTCTTCTTTGGAAAGACAAGAAGGAGCAATTTGGAAACAAGGGAAGTAGCTCTGGATTTGGATCGCCGGGAAATACAGTAAGAGTGTGGATGCACCCGGGACTGGCAGCTGTTTTTCAACTATCAGAGGAGGGCTGCGAAGGAAAGTTTATTGGCGGCGAGCTAGACCAAGGCAAAACCCGGACACCTTTGAGCAAAGGGGACCCTAGGCTTATGGAAGCACTCAAAGATTACAAG…
PWL2	ATGAAATGCAACAACATCATCCTCCCTTTTGCTTTGGTCTTTTTTTCGACCACTGTAACCGCCGGTGGCGGGTGGACTAACAAACAATTTTACAACGACAAAGGCGAAAGAGAGGGCTCAATTTCAATTAGGAAGGGCTCGGAAGGCGATTTTAACTATGGCCCCAGTTATCCTGGAGGGCCCGATAGGATGGTACGGGTTCATGAAAACAACGGCAACATCCGCGGGATGCCCCCGGGATATTCTCTAGGCCCTGATCATCAGGAAGATAAAaGCGATCGTCAATATTATAACAGGCACGGATATCATGTTGGTGATGGACCCGCCGAATACGGAAATCACGGAGGCGGGCAATGGGGCGACGGATATTATGGACCGCCAGGCGAGTTTACACATGAG…
PWL3	ATGAAAATTAATACCAGCATCCTCGCTCTTACTTTGGCGCTGCTCCCGGGCATGGCCACCGCCGGTCGAAAATGGCTCAATAAAAAGTTATGGGATGCCAATGGTCAAAGCGCCGGCTCAGTGTCTATTGTAAAGGGCGGGCAAGGCTCTATAAACACCGACACGGGTCCCATCACTGCCGAAGGCAGTTATGACATCTATGAGCGTAATGGCAAAATCGAAGGTGGGCCCCCGGGTTACAAATATACGGAAGACCGCTACGAAGATCGAAAGGATGATCGCTATTACAACACCCACGGAATCACGTCGGCGATGGACCAGCCGAATATGGAAATTATGGAGGTGGGCATTGGGGCGATGGATACTATGGTCCTCCAGGGGAGTTTGTACAGACCAGCG…
